# Supplementary material for: Extent With Modification: Leg Patterning in the Beetle Tribolium castaneum and the Evolution of Serial Homologs
Source: G3 (Bethesda). 2012 Feb 1;2(2):235–48. doi: 10.1534/g3.111.001537 (PMC3284331; doi:10.1534/g3.111.001537)
Supplement: Supporting Information [file supp_2.2.235_FileS1.xls]

## Sheet: scoring
Supplemental Data								1	= equivalent to wildtype
Angelini, Smith & Jockusch								0	= abnormal in some way
Leg scoring matrix
			All		T1 legs																						T2 legs																						T3 legs
specimen	dsRNA	Other	legs		left											right											left											right											left
ID	treatment	Appendages	normal	cx	tr	fe	Ti	Ts	t1	t2	t3	t4	t5	pt	cx	tr	fe	Ti	Ts	t1	t2	t3	t4	t5	pt	cx	tr	fe	Ti	Ts	t1	t2	t3	t4	t5	pt	cx	tr	fe	Ti	Ts	t1	t2	t3	t4	t5	pt	cx	tr
042.30	GFP	1	1		1	1	1		1	1	1	1	1	1		1	1	1		1	1	1	1	1	1		1	1	1		1	1	1	1	1	1		1	1	1		1	1	1	1	1	1		1
047.13	GFP	0	1		1	1	1		1	1	1	1	1	1		1	1	1		1	1	1	1	1	1		1	1	1		1	1	1	1	1	1		1	1	1		1	1	1	1	1	1		1
047.14	GFP	1	1		1	1	1		1	1	1	1	1	1		1	1	1		1	1	1	1	1	1		1	1	1		1	1	1	1	1	1		1	1	1		1	1	1	1	1	1		1
047.22	GFP	1	1		1	1	1		1	1	1	1	1	1		1	1	1		1	1	1	1	1	1		1	1	1		1	1	1	1	1	1		1	1	1		1	1	1	1	1	1		1
107.5	GFP	1	1		1	1	1		1	1	1	1	1	1		1	1	1		1	1	1	1	1	1		1	1	1		1	1	1	1	1	1		1	1	1		1	1	1	1	1	1		1
178.1	GFP	1	1		1	1	1		1	1	1	1	1	1		1	1	1		1	1	1	1	1	1		1	1	1		1	1	1	1	1	1		1	1	1		1	1	1	1	1	1		1
178.2	GFP	1	1		1	1	1		1	1	1	1	1	1		1	1	1		1	1	1	1	1	1		1	1	1		1	1	1	1	1	1		1	1	1		1	1	1	1	1	1		1
211.3	GFP	1	1		1	1	1		1	1	1	1	1	1		1	1	1		1	1	1	1	1	1		1	1	1		1	1	1	1	1	1		1	1	1		1	1	1	1	1	1		1
211.5	GFP	1	1		1	1	1		1	1	1	1	1	1		1	1	1		1	1	1	1	1	1		1	1	1		1	1	1	1	1	1		1	1	1		1	1	1	1	1	1		1
211.6	GFP	1	1		1	1	1		1	1	1	1	1	1		1	1	1		1	1	1	1	1	1		1	1	1		1	1	1	1	1	1		1	1	1		1	1	1	1	1	1		1
211.7	GFP	1	1		1	1	1		1	1	1	1	1	1		1	1	1		1	1	1	1	1	1		1	1	1		1	1	1	1	1	1		1	1	1		1	1	1	1	1	1		1
212.3	GFP	1	1		1	1	1		1	1	1	1	1	1		1	1	1		1	1	1	1	1	1		1	1	1		1	1	1	1	1	1		1	1	1		1	1	1	1	1	1		1
234.5	GFP	1	1		1	1	1		1	1	1	1	1	1		1	1	1		1	1	1	1	1	1		1	1	1		1	1	1	1	1	1		1	1	1		1	1	1	1	1	1		1
276.2	GFP	1	1		1	1	1		1	1	1	1	1	1		1	1	1		1	1	1	1	1	1		1	1	1		1	1	1	1	1	1		1	1	1		1	1	1	1	1	1		1
280.1A	GFP	1	0		1	1	0		0	0	0	0	0	0		1	0	0		0	0	0	0	0	0		1	1	1		1	1	1	1	1	1		1	1	1		1	1	1	1	1	1		1
280.1B	GFP	1	1		1	1	1		1	1	1	1	1	1		1	1	1		1	1	1	1	1	1		1	1	1		1	1	1	1	1	1		1	1	1		1	1	1	1	1	1		1
280.1Ba	GFP	1	1		1	1	1		1	1	1	1	1	1		1	1	1		1	1	1	1	1	1		1	1	1		1	1	1	1	1	1		1	1	1		1	1	1	1	1	1		1
280.2A	GFP	1	1		1	1	1		1	1	1	1	1	1		1	1	1		1	1	1	1	1	1		1	1	1		1	1	1	1	1	1		1	1	1		1	1	1	1	1	1		1
280.2A	GFP	1	1		1	1	1		1	1	1	1	1	1		1	1	1		1	1	1	1	1	1		1	1	1		1	1	1	1	1	1		1	1	1		1	1	1	1	1	1		1
280.2B	GFP	1	1		1	1	1		1	1	1	1	1	1		1	1	1		1	1	1	1	1	1		1	1	1		1	1	1	1	1	1		1	1	1		1	1	1	1	1	1		1
280.2Ba	GFP	1	1		1	1	1		1	1	1	1	1	1		1	1	1		1	1	1	1	1	1		1	1	1		1	1	1	1	1	1		1	1	1		1	1	1	1	1	1		1
280.2C	GFP	1	1		1	1	1		1	1	1	1	1	1		1	1	1		1	1	1	1	1	1		1	1	1		1	1	1	1	1	1		1	1	1		1	1	1	1	1	1		1
280.2Ca	GFP	1	1		1	1	1		1	1	1	1	1	1		1	1	1		1	1	1	1	1	1		1	1	1		1	1	1	1	1	1		1	1	1		1	1	1	1	1	1		1
287.1A	GFP	1	1		1	1	1		1	1	1	1	1	1		1	1	1		1	1	1	1	1	1		1	1	1		1	1	1	1	1	1		1	1	1		1	1	1	1	1	1		1
287.1B	GFP	1	1		1	1	1		1	1	1	1	1	1		1	1	1		1	1	1	1	1	1		1	1	1		1	1	1	1	1	1		1	1	1		1	1	1	1	1	1		1
287.1C	GFP	1	1		1	1	1		1	1	1	1	1	1		1	1	1		1	1	1	1	1	1		1	1	1		1	1	1	1	1	1		1	1	1		1	1	1	1	1	1		1
287.1D	GFP	1	1		1	1	1		1	1	1	1	1	1		1	1	1		1	1	1	1	1	1		1	1	1		1	1	1	1	1	1		1	1	1		1	1	1	1	1	1		1
287.1E	GFP	1	1		1	1	1		1	1	1	1	1	1		1	1	1		1	1	1	1	1	1		1	1	1		1	1	1	1	1	1		1	1	1		1	1	1	1	1	1		1
287.1F	GFP	1	1		1	1	1		1	1	1	1	1	1		1	1	1		1	1	1	1	1	1		1	1	1		1	1	1	1	1	1		1	1	1		1	1	1	1	1	1		1
287.1G	GFP	1	1		1	1	1		1	1	1	1	1	1		1	1	1		1	1	1	1	1	1		1	1	1		1	1	1	1	1	1		1	1	1		1	1	1	1	1	1		1
287.2A	GFP	1	1		1	1	1		1	1	1	1	1	1		1	1	1		1	1	1	1	1	1		1	1	1		1	1	1	1	1	1		1	1	1		1	1	1	1	1	1		1
287.2B	GFP	1	1		1	1	1		1	1	1	1	1	1		1	1	1		1	1	1	1	1	1		1	1	1		1	1	1	1	1	1		1	1	1		1	1	1	1	1	1		1
287.2C	GFP	1	1		1	1	1		1	1	1	1	1	1		1	1	1		1	1	1	1	1	1		1	1	1		1	1	1	1	1	1		1	1	1		1	1	1	1	1	1		1
287.2D	GFP	1	1		1	1	1		1	1	1	1	1	1		1	1	1		1	1	1	1	1	1		1	1	1		1	1	1	1	1	1		1	1	1		1	1	1	1	1	1		1
287.2E	GFP	1	1		1	1	1		1	1	1	1	1	1		1	1	1		1	1	1	1	1	1		1	1	1		1	1	1	1	1	1		1	1	1		1	1	1	1	1	1		1
287.2F	GFP	1	1		1	1	1		1	1	1	1	1	1		1	1	1		1	1	1	1	1	1		1	1	1		1	1	1	1	1	1		1	1	1		1	1	1	1	1	1		1
287.4	GFP	1	1		1	1	1		1	1	1	1	1	1		1	1	1		1	1	1	1	1	1		1	1	1		1	1	1	1	1	1		1	1	1		1	1	1	1	1	1		1
287.5	GFP	1	1		1	1	1		1	1	1	1	1	1		1	1	1		1	1	1	1	1	1		1	1	1		1	1	1	1	1	1		1	1	1		1	1	1	1	1	1		1
299.1A	GFP	1	1		1	1	1		1	1	1	1	1	1		1	1	1		1	1	1	1	1	1		1	1	1		1	1	1	1	1	1		1	1	1		1	1	1	1	1	1		1
299.1Aa	GFP	1	1		1	1	1		1	1	1	1	1	1		1	1	1		1	1	1	1	1	1		1	1	1		1	1	1	1	1	1		1	1	1		1	1	1	1	1	1		1
299.1B	GFP	1	1		1	1	1		1	1	1	1	1	1		1	1	1		1	1	1	1	1	1		1	1	1		1	1	1	1	1	1		1	1	1		1	1	1	1	1	1		1
299.1Ba	GFP	1	1		1	1	1		1	1	1	1	1	1		1	1	1		1	1	1	1	1	1		1	1	1		1	1	1	1	1	1		1	1	1		1	1	1	1	1	1		1
299.3	GFP	1	1		1	1	1		1	1	1	1	1	1		1	1	1		1	1	1	1	1	1		1	1	1		1	1	1	1	1	1		1	1	1		1	1	1	1	1	1		1
299.3a	GFP	1	1		1	1	1		1	1	1	1	1	1		1	1	1		1	1	1	1	1	1		1	1	1		1	1	1	1	1	1		1	1	1		1	1	1	1	1	1		1
299.4	GFP	1	1		1	1	1		1	1	1	1	1	1		1	1	1		1	1	1	1	1	1		1	1	1		1	1	1	1	1	1		1	1	1		1	1	1	1	1	1		1
299.4A	GFP	1	1		1	1	1		1	1	1	1	1	1		1	1	1		1	1	1	1	1	1		1	1	1		1	1	1	1	1	1		1	1	1		1	1	1	1	1	1		1
299.4B	GFP	1	1		1	1	1		1	1	1	1	1	1		1	1	1		1	1	1	1	1	1		1	1	1		1	1	1	1	1	1		1	1	1		1	1	1	1	1	1		1
299.4Ba	GFP	1	1		1	1	1		1	1	1	1	1	1		1	1	1		1	1	1	1	1	1		1	1	1		1	1	1	1	1	1		1	1	1		1	1	1	1	1	1		1
470.3A	GFP	1	1	1	1	1	1	1	1	1	1	1	1	1	1	1	1	1	1	1	1	1	1	1	1	1	1	1	1	1	1	1	1	1	1	1	1	1	1	1	1	1	1	1	1	1	1	1	1
470.3B	GFP	1	1	1	1	1	1	1	1	1	1	1	1	1	1	1	1	1	1	1	1	1	1	1	1	1	1	1	1	1	1	1	1	1	1	1	1	1	1	1	1	1	1	1	1	1	1	1	1
470.3C	GFP	1	1	1	1	1	1	1	1	1	1	1	1	1	1	1	1	1	1	1	1	1	1	1	1	1	1	1	1	1	1	1	1	1	1	1	1	1	1	1	1	1	1	1	1	1	1	1	1
470.3Ca	GFP	1	1	1	1	1	1	1	1	1	1	1	1	1	1	1	1	1	1	1	1	1	1	1	1	1	1	1	1	1	1	1	1	1	1	1	1	1	1	1	1	1	1	1	1	1	1	1	1
470.3D	GFP	1	1	1	1	1	1	1	1	1	1	1	1	1	1	1	1	1	1	1	1	1	1	1	1	1	1	1	1	1	1	1	1	1	1	1	1	1	1	1	1	1	1	1	1	1	1	1	1
470.3Da	GFP	1	1	1	1	1	1	1	1	1	1	1	1	1	1	1	1	1	1	1	1	1	1	1	1	1	1	1	1	1	1	1	1	1	1	1	1	1	1	1	1	1	1	1	1	1	1	1	1
470.4A	GFP	1	1	1	1	1	1	1	1	1	1	1	1	1	1	1	1	1	1	1	1	1	1	1	1	1	1	1	1	1	1	1	1	1	1	1	1	1	1	1	1	1	1	1	1	1	1	1	1
470.4B	GFP	1	1	1	1	1	1	1	1	1	1	1	1	1	1	1	1	1	1	1	1	1	1	1	1	1	1	1	1	1	1	1	1	1	1	1	1	1	1	1	1	1	1	1	1	1	1	1	1
470.4C	GFP	1	1	1	1	1	1	1	1	1	1	1	1	1	1	1	1	1	1	1	1	1	1	1	1	1	1	1	1	1	1	1	1	1	1	1	1	1	1	1	1	1	1	1	1	1	1	1	1
470.4O	GFP	1	1	1	1	1	1	1	1	1	1	1	1	1	1	1	1	1	1	1	1	1	1	1	1	1	1	1	1	1	1	1	1	1	1	1	1	1	1	1	1	1	1	1	1	1	1	1	1
470.4P	GFP	1	1	1	1	1	1	1	1	1	1	1	1	1	1	1	1	1	1	1	1	1	1	1	1	1	1	1	1	1	1	1	1	1	1	1	1	1	1	1	1	1	1	1	1	1	1	1	1
470.4Q	GFP	1	1	1	1	1	1	1	1	1	1	1	1	1	1	1	1	1	1	1	1	1	1	1	1	1	1	1	1	1	1	1	1	1	1	1	1	1	1	1	1	1	1	1	1	1	1	1	1
470.4R	GFP	1	1	1	1	1	1	1	1	1	1	1	1	1	1	1	1	1	1	1	1	1	1	1	1	1	1	1	1	1	1	1	1	1	1	1	1	1	1	1	1	1	1	1	1	1	1	1	1
470.4S	GFP	1	1	1	1	1	1	1	1	1	1	1	1	1	1	1	1	1	1	1	1	1	1	1	1	1	1	1	1	1	1	1	1	1	1	1	1	1	1	1	1	1	1	1	1	1	1	1	1
470.4V	GFP	0	0	1	1	1	1	1	1	1	1	1	1	1	1	1	1	1	1	1	1	1	1	1	1	1	1	1	1	1	1	0	0	1	1	1	1	1	1	1	1	1	1	1	1	1	1	1	1
470.4W	GFP	1	0	1	1	1	1	1	1	1	1	1	0	1	1	1	1	1	1	0	1	1	1	1	1	1	1	1	1	1	1	1	1	1	1	1	1	1	1	1	1	1	1	1	1	1	1	1	1
470.4X	GFP	1	1	1	1	1	1	1	1	1	1	1	1	1	1	1	1	1	1	1	1	1	1	1	1	1	1	1	1	1	1	1	1	1	1	1	1	1	1	1	1	1	1	1	1	1	1	1	1
470.4Y	GFP	1	1	1	1	1	1	1	1	1	1	1	1	1	1	1	1	1	1	1	1	1	1	1	1	1	1	1	1	1	1	1	1	1	1	1	1	1	1	1	1	1	1	1	1	1	1	1	1
470.4Z	GFP	1	1	1	1	1	1	1	1	1	1	1	1	1	1	1	1	1	1	1	1	1	1	1	1	1	1	1	1	1	1	1	1	1	1	1	1	1	1	1	1	1	1	1	1	1	1	1	1
470.6Y	GFP	1	1	1	1	1	1	1	1	1	1	1	1	1	1	1	1	1	1	1	1	1	1	1	1	1	1	1	1	1	1	1	1	1	1	1	1	1	1	1	1	1	1	1	1	1	1	1	1
470.6Z	GFP	1	1	1	1	1	1	1	1	1	1	1	1	1	1	1	1	1	1	1	1	1	1	1	1	1	1	1	1	1	1	1	1	1	1	1	1	1	1	1	1	1	1	1	1	1	1	1	1
470.T	GFP	1	1	1	1	1	1	1	1	1	1	1	1	1	1	1	1	1	1	1	1	1	1	1	1	1	1	1	1	1	1	1	1	1	1	1	1	1	1	1	1	1	1	1	1	1	1	1	1
471.2A	GFP	1	1	1	1	1	1	1	1	1	1	1	1	1	1	1	1	1	1	1	1	1	1	1	1	1	1	1	1	1	1	1	1	1	1	1	1	1	1	1	1	1	1	1	1	1	1	1	1
471.2B	GFP	1	1	1	1	1	1	1	1	1	1	1	1	1	1	1	1	1	1	1	1	1	1	1	1	1	1	1	1	1	1	1	1	1	1	1	1	1	1	1	1	1	1	1	1	1	1	1	1
471.2C	GFP	1	1	1	1	1	1	1	1	1	1	1	1	1	1	1	1	1	1	1	1	1	1	1	1	1	1	1	1	1	1	1	1	1	1	1	1	1	1	1	1	1	1	1	1	1	1	1	1
471.3A	GFP	1	1	1	1	1	1	1	1	1	1	1	1	1	1	1	1	1	1	1	1	1	1	1	1	1	1	1	1	1	1	1	1	1	1	1	1	1	1	1	1	1	1	1	1	1	1	1	1
471.3B	GFP	1	1	1	1	1	1	1	1	1	1	1	1	1	1	1	1	1	1	1	1	1	1	1	1	1	1	1	1	1	1	1	1	1	1	1	1	1	1	1	1	1	1	1	1	1	1	1	1
471.3C	GFP	1	1	1	1	1	1	1	1	1	1	1	1	1	1	1	1	1	1	1	1	1	1	1	1	1	1	1	1	1	1	1	1	1	1	1	1	1	1	1	1	1	1	1	1	1	1	1	1
471.3Ca	GFP	1	1	1	1	1	1	1	1	1	1	1	1	1	1	1	1	1	1	1	1	1	1	1	1	1	1	1	1	1	1	1	1	1	1	1	1	1	1	1	1	1	1	1	1	1	1	1	1
471.3Z	GFP	1	1	1	1	1	1	1	1	1	1	1	1	1	1	1	1	1	1	1	1	1	1	1	1	1	1	1	1	1	1	1	1	1	1	1	1	1	1	1	1	1	1	1	1	1	1	1	1
471.4A	GFP	1	1	1	1	1	1	1	1	1	1	1	1	1	1	1	1	1	1	1	1	1	1	1	1	1	1	1	1	1	1	1	1	1	1	1	1	1	1	1	1	1	1	1	1	1	1	1	1
471.4B	GFP	1	1	1	1	1	1	1	1	1	1	1	1	1	1	1	1	1	1	1	1	1	1	1	1	1	1	1	1	1	1	1	1	1	1	1	1	1	1	1	1	1	1	1	1	1	1	1	1
471.4C	GFP	1	1	1	1	1	1	1	1	1	1	1	1	1	1	1	1	1	1	1	1	1	1	1	1	1	1	1	1	1	1	1	1	1	1	1	1	1	1	1	1	1	1	1	1	1	1	1	1
471.5A	GFP	1	1	1	1	1	1	1	1	1	1	1	1	1	1	1	1	1	1	1	1	1	1	1	1	1	1	1	1	1	1	1	1	1	1	1	1	1	1	1	1	1	1	1	1	1	1	1	1
471.5B	GFP	1	1	1	1	1	1	1	1	1	1	1	1	1	1	1	1	1	1	1	1	1	1	1	1	1	1	1	1	1	1	1	1	1	1	1	1	1	1	1	1	1	1	1	1	1	1	1	1
411.28	hth	0	1	1	1	1	1	1	1	1	1	1	1	1	1	1	1	1	1	1	1	1	1	1	1	1	1	1	1	1	1	1	1	1	1	1	1	1	1	1	1	1	1	1	1	1	1	1	1
412.12	hth	0	0	0	0	1	1	1	1	1	1	1	1	1	0	0	1	1	1	1	1	1	1	1	1	0	0	1	1	1	1	1	1	1	1	1	0	0	1	1	1	1	1	1	1	1	1	0	0
412.44	hth	0	1	1	1	1	1	1	1	1	1	1	1	1	1	1	1	1	1	1	1	1	1	1	1	1	1	1	1	1	1	1	1	1	1	1	1	1	1	1	1	1	1	1	1	1	1	1	1
416.2	hth	0	0	0	1	1	1	1	1	1	1	1	1	1	0	1	1	1	1	1	1	1	1	1	1	0	1	1	1	1	1	1	1	1	1	1	0	1	1	1	1	1	1	1	1	1	1	0	1
417.7	hth	0	1	1	1	1	1	1	1	1	1	1	1	1	1	1	1	1	1	1	1	1	1	1	1	1	1	1	1	1	1	1	1	1	1	1	1	1	1	1	1	1	1	1	1	1	1	1	1
416.4AI	hth	0	0	0	0	1	1	1	1	1	1	1	1	1	0	0	1	1	1	1	1	1	1	1	1	0	0	1	1	1	1	1	1	1	1	1	0	0	1	1	1	1	1	1	1	1	1	0	0
019.11	hth	0	0		1	1	1		0	0	0	0	1	1		1	1	1		0	0	0	0	1	1		1	1	1		0	0	0	0	0	0		1	1	1		0	0	0	0	0	0		1
019.25	hth	1	1	1	1	1	1	1	1	1	1	1	1	1	1	1	1	1	1	1	1	1	1	1	1	1	1	1	1	1	1	1	1	1	1	1	1	1	1	1	1	1	1	1	1	1	1	1	1
019.38	hth	0	1		1	1	1		1	1	1	1	1	1		1	1	1		1	1	1	1	1	1		1	1	1		1	1	1	1	1	1		1	1	1		1	1	1	1	1	1		1
019.61	hth	0	1		1	1	1		1	1	1	1	1	1		1	1	1		1	1	1	1	1	1		1	1	1		1	1	1	1	1	1		1	1	1		1	1	1	1	1	1		1
165.4	hth	0	1	1	1	1	1	1	1	1	1	1	1	1	1	1	1	1	1	1	1	1	1	1	1	1	1	1	1	1	1	1	1	1	1	1	1	1	1	1	1	1	1	1	1	1	1	1	1
217.4	hth	0	0		0	1	1		1	1	1	1	1	1		0	1	1		1	1	1	1	1	1		0	1	1		1	1	1	1	1	1		0	1	1		1	1	1	1	1	1		0
217.6	hth	0	1		1	1	1		1	1	1	1	1	1		1	1	1		1	1	1	1	1	1		1	1	1		1	1	1	1	1	1		1	1	1		1	1	1	1	1	1		1
217.7	hth	0	0		1	1	1		1	1	1	1	1	1		1	1	1		1	1	1	1	1	1		0	1	1		1	1	1	1	1	1		0	1	1		1	1	1	1	1	1		0
218.1	hth	1	1	1	1	1	1	1	1	1	1	1	1	1	1	1	1	1	1	1	1	1	1	1	1	1	1	1	1	1	1	1	1	1	1	1	1	1	1	1	1	1	1	1	1	1	1	1	1
218.2	hth	1	1	1	1	1	1	1	1	1	1	1	1	1	1	1	1	1	1	1	1	1	1	1	1	1	1	1	1	1	1	1	1	1	1	1	1	1	1	1	1	1	1	1	1	1	1	1	1
218.7	hth	0	1		1	1	1		1	1	1	1	1	1		1	1	1		1	1	1	1	1	1		1	1	1		1	1	1	1	1	1		1	1	1		1	1	1	1	1	1		1
314.4G	hth	0	1	1	1	1	1	1	1	1	1	1	1	1	1	1	1	1	1	1	1	1	1	1	1	1	1	1	1	1	1	1	1	1	1	1	1	1	1	1	1	1	1	1	1	1	1	1	1
412.3A	hth	0	0	0	1	1	1	1	1	1	1	1	1	1	0	1	1	1	1	1	1	1	1	1	1	0	1	1	1	1	1	1	1	1	1	1	0	1	1	1	1	1	1	1	1	1	1	0	1
412.3C	hth	1	1	1	1	1	1	1	1	1	1	1	1	1	1	1	1	1	1	1	1	1	1	1	1	1	1	1	1	1	1	1	1	1	1	1	1	1	1	1	1	1	1	1	1	1	1	1	1
412.3D	hth	0	0	0	1	1	1	1	1	1	1	1	1	1	0	1	1	1	1	1	1	1	1	1	1	0	1	1	1	1	1	1	1	1	1	1	0	1	1	1	1	1	1	1	1	1	1	0	1
412.3E	hth	0	1	1	1	1	1	1	1	1	1	1	1	1	1	1	1	1	1	1	1	1	1	1	1	1	1	1	1	1	1	1	1	1	1	1	1	1	1	1	1	1	1	1	1	1	1	1	1
412.4A	hth	0	0	0	0	0	1	1	1	1	1	1	1	1	0	0	0	0	0	0	0	0	0	0	0	0	0	0	0	1	1	1	1	1	1	1	0	0	0	0	0	0	0	0	0	0	0	0	0
412.4AA	hth	0	1	1	1	1	1	1	1	1	1	1	1	1	1	1	1	1	1	1	1	1	1	1	1	1	1	1	1	1	1	1	1	1	1	1	1	1	1	1	1	1	1	1	1	1	1	1	1
412.4AB	hth	0	0	0	1	1	1	1	1	1	1	1	1	1	0	1	1	1	1	1	1	1	1	1	1	0	1	1	1	1	1	1	1	1	1	1	0	1	1	1	1	1	1	1	1	1	1	0	1
412.4AC	hth	0	1	1	1	1	1	1	1	1	1	1	1	1	1	1	1	1	1	1	1	1	1	1	1	1	1	1	1	1	1	1	1	1	1	1	1	1	1	1	1	1	1	1	1	1	1	1	1
412.4AD	hth	0	1	1	1	1	1	1	1	1	1	1	1	1	1	1	1	1	1	1	1	1	1	1	1	1	1	1	1	1	1	1	1	1	1	1	1	1	1	1	1	1	1	1	1	1	1	1	1
412.4AE	hth	0	1	1	1	1	1	1	1	1	1	1	1	1	1	1	1	1	1	1	1	1	1	1	1	1	1	1	1	1	1	1	1	1	1	1	1	1	1	1	1	1	1	1	1	1	1	1	1
412.4AF	hth	0	1	1	1	1	1	1	1	1	1	1	1	1	1	1	1	1	1	1	1	1	1	1	1	1	1	1	1	1	1	1	1	1	1	1	1	1	1	1	1	1	1	1	1	1	1	1	1
412.4AG	hth	0	0	0	1	1	1	1	1	1	1	1	1	1	0	1	1	1	1	1	1	1	1	1	1	0	1	1	1	1	1	1	1	1	1	1	0	1	1	1	1	1	1	1	1	1	1	0	1
412.4AH	hth	0	0	0	1	1	1	1	1	1	1	1	1	1	0	1	1	1	1	1	1	1	1	1	1	0	1	1	1	1	1	1	1	1	1	1	0	1	1	1	1	1	1	1	1	1	1	0	1
412.4AI	hth	0	1	1	1	1	1	1	1	1	1	1	1	1	1	1	1	1	1	1	1	1	1	1	1	1	1	1	1	1	1	1	1	1	1	1	1	1	1	1	1	1	1	1	1	1	1	1	1
412.4AJ	hth	0	0	1	1	1	0	1	1	1	1	1	1	1	1	1	1	1	1	1	1	1	1	1	1	1	1	1	1	1	1	1	1	1	1	1	1	1	1	1	1	1	1	1	1	1	1	1	0
412.4C	hth	0	1	1	1	1	1	1	1	1	1	1	1	1	1	1	1	1	1	1	1	1	1	1	1	1	1	1	1	1	1	1	1	1	1	1	1	1	1	1	1	1	1	1	1	1	1	1	1
412.4Ca	hth	0	0	0	1	1	1	1	1	1	1	1	1	1	0	1	1	1	1	1	1	1	1	1	1	0	1	1	1	1	1	1	1	1	1	1	0	1	1	1	1	1	1	1	1	1	1	0	1
412.4D	hth	0	0	0	1	1	1	1	1	1	1	1	1	1	0	1	1	1	1	1	1	1	1	1	1	0	1	1	1	1	1	1	1	1	1	1	0	1	1	1	1	1	1	1	1	1	1	0	1
412.4E	hth	0	0	0	1	1	1	1	1	1	1	1	1	1	0	1	1	1	1	1	1	1	1	1	1	0	1	1	1	1	1	1	1	1	1	1	0	1	1	1	1	1	1	1	1	1	1	0	1
412.4F	hth	0	0	0	1	1	1	1	1	1	1	1	1	1	0	1	1	1	1	1	1	1	1	1	1	0	1	1	1	1	1	1	1	1	1	1	0	1	1	1	1	1	1	1	1	1	1	0	1
412.4G	hth	0	0	0	0	1	1	1	1	1	1	1	1	1	0	0	1	1	1	1	1	1	1	1	1	0	0	1	1	1	1	1	1	1	1	1	0	0	1	1	1	1	1	1	1	1	1	0	0
412.4H	hth	0	0	0	1	1	1	1	1	1	1	1	1	1	0	1	1	1	1	1	1	1	1	1	1	0	1	1	1	1	1	1	1	1	1	1	0	1	1	1	1	1	1	1	1	1	1	0	1
412.4I	hth	0	0	0	1	1	1	1	1	1	1	1	1	1	0	1	1	1	1	1	1	1	1	1	1	0	1	1	1	1	1	1	1	1	1	1	0	1	1	1	1	1	1	1	1	1	1	0	1
412.4J	hth	0	0	0	0	1	1	1	1	1	1	1	1	1	0	0	1	1	1	1	1	1	1	1	1	0	0	1	1	1	1	1	1	1	1	1	0	0	1	1	1	1	1	1	1	1	1	0	0
412.4K	hth	0	0	0	1	1	1	1	1	1	1	1	1	1	0	1	1	1	1	1	1	1	1	1	1	0	1	1	1	1	1	1	1	1	1	1	0	1	1	1	1	1	1	1	1	1	1	0	1
412.4M	hth	0	1	1	1	1	1	1	1	1	1	1	1	1	1	1	1	1	1	1	1	1	1	1	1	1	1	1	1	1	1	1	1	1	1	1	1	1	1	1	1	1	1	1	1	1	1	1	1
412.4N	hth	0	0	0	0	0	0	1	1	1	1	1	1	1	0	0	0	0	1	1	1	1	1	1	1	0	0	0	0	1	1	1	1	1	1	1	0	0	0	0	1	1	1	1	1	1	1	0	0
412.4P	hth	0	0	0	0	1	1	1	1	1	1	1	1	1	0	0	1	1	1	1	1	1	1	1	1	0	0	1	1	1	1	1	1	1	1	1	0	0	1	1	1	1	1	1	1	1	1	0	0
412.4Q	hth	0	0	0	0	1	1	1	1	1	1	1	1	1	0	0	1	1	1	1	1	1	1	1	1	0	0	1	1	1	1	1	1	1	1	1	0	0	1	1	1	1	1	1	1	1	1	0	0
412.4R	hth	0	0	0	1	1	1	1	1	1	1	1	1	1	0	1	1	1	1	1	1	1	1	1	1	0	1	1	1	1	1	1	1	1	1	1	0	1	1	1	1	1	1	1	1	1	1	0	1
412.4S	hth	0	0	0	1	1	1	1	1	1	1	1	1	1	0	1	1	1	1	1	1	1	1	1	1	0	1	1	1	1	1	1	1	1	1	1	0	1	1	1	1	1	1	1	1	1	1	0	1
412.4T	hth	0	0	0	0	1	1	1	1	1	1	1	1	1	0	0	1	1	1	1	1	1	1	1	1	0	0	1	1	1	1	1	1	1	1	1	0	0	1	1	1	1	1	1	1	1	1	0	0
412.4V	hth	0	1	1	1	1	1	1	1	1	1	1	1	1	1	1	1	1	1	1	1	1	1	1	1	1	1	1	1	1	1	1	1	1	1	1	1	1	1	1	1	1	1	1	1	1	1	1	1
412.4W	hth	1	1	1	1	1	1	1	1	1	1	1	1	1	1	1	1	1	1	1	1	1	1	1	1	1	1	1	1	1	1	1	1	1	1	1	1	1	1	1	1	1	1	1	1	1	1	1	1
412.4X	hth	0	0	0	1	1	1	1	1	1	1	1	1	1	0	1	1	1	1	1	1	1	1	1	1	0	1	1	1	1	1	1	1	1	1	1	0	1	1	1	1	1	1	1	1	1	1	0	1
412.4Y	hth	0	0	0	0	1	1	1	1	1	1	1	1	1	0	0	1	1	1	1	1	1	1	1	1	0	0	1	1	1	1	1	1	1	1	1	0	0	1	1	1	1	1	1	1	1	1	0	0
412.4Z	hth	0	0	1	1	1	1	1	1	1	1	1	1	1	1	1	1	1	1	1	1	1	1	1	1	1	1	1	1	1	1	1	1	1	1	1	1	1	1	1	1	1	1	1	1	1	1	1	1
412.7A	hth	1	1	1	1	1	1	1	1	1	1	1	1	1	1	1	1	1	1	1	1	1	1	1	1	1	1	1	1	1	1	1	1	1	1	1	1	1	1	1	1	1	1	1	1	1	1	1	1
412.7B	hth	0	0	0	0	0	0	1	1	1	1	1	1	1	0	0	0	0	1	1	1	1	1	1	1	0	0	0	0	1	1	1	1	1	1	1	0	0	0	0	1	1	1	1	1	1	1	0	0
412.7C	hth	0	1	1	1	1	1	1	1	1	1	1	1	1	1	1	1	1	1	1	1	1	1	1	1	1	1	1	1	1	1	1	1	1	1	1	1	1	1	1	1	1	1	1	1	1	1	1	1
413.2A	hth	0	0	0	1	1	1	1	1	1	1	1	1	1	0	1	1	1	1	1	1	1	1	1	1	0	1	1	1	1	1	1	1	1	1	1	0	1	1	1	1	1	1	1	1	1	1	0	1
413.2B	hth	0	0	0	0	1	1	1	1	1	1	1	1	1	0	0	1	1	1	1	1	1	1	1	1	0	0	1	1	1	1	1	1	1	1	1	0	0	1	1	1	1	1	1	1	1	1	0	0
413.2C	hth	0	0	0	1	1	1	1	1	1	1	1	1	1	0	1	1	1	1	1	1	1	1	1	1	0	1	1	1	1	1	1	1	1	1	1	0	1	1	1	1	1	1	1	1	1	1	0	1
413.2D	hth	0	0	0	1	0	1	1	1	1	1	1	1	1	0	1	1	1	1	1	1	1	1	1	1	0	1	1	1	1	1	1	1	1	1	1	0	1	1	1	1	1	1	1	1	1	1	0	1
413.2E	hth	1	1	1	1	1	1	1	1	1	1	1	1	1	1	1	1	1	1	1	1	1	1	1	1	1	1	1	1	1	1	1	1	1	1	1	1	1	1	1	1	1	1	1	1	1	1	1	1
413.2F	hth	0	0	0	0	1	1	1	1	1	1	1	1	1	0	0	1	1	1	1	1	1	1	1	1	0	0	1	1	1	1	1	1	1	1	1	0	0	1	1	1	1	1	1	1	1	1	0	0
413.2G	hth	0	0	0	1	1	1	1	1	1	1	1	1	1	0	1	1	1	1	1	1	1	1	1	1	0	1	1	1	1	1	1	1	1	1	1	0	1	1	1	1	1	1	1	1	1	1	0	1
413.4A	hth	0	1	1	1	1	1	1	1	1	1	1	1	1	1	1	1	1	1	1	1	1	1	1	1	1	1	1	1	1	1	1	1	1	1	1	1	1	1	1	1	1	1	1	1	1	1	1	1
413.4A-a	hth	0	0	0	1	1	1	1	1	1	1	1	1	1	0	1	1	1	1	1	1	1	1	1	1	0	1	1	1	1	1	1	1	1	1	1	0	1	1	1	1	1	1	1	1	1	1	0	1
413.4AA	hth	0	0	0	0	1	1	1	1	1	1	1	1	1	0	0	1	1	1	1	1	1	1	1	1	0	0	1	1	1	1	1	1	1	1	1	0	0	1	1	1	1	1	1	1	1	1	0	0
413.4AB	hth	0	0	0	1	1	1	1	1	1	1	1	1	1	0	1	1	1	1	1	1	1	1	1	1	0	1	1	1	1	1	1	1	1	1	1	0	1	1	1	1	1	1	1	1	1	1	0	1
413.4AC	hth	0	0	0	1	1	1	1	1	1	1	1	1	1	0	1	1	1	1	1	1	1	1	1	1	0	1	1	1	1	1	1	1	1	1	1	0	1	1	1	1	1	1	1	1	1	1	0	1
413.4AE	hth	0	0	0	0	1	1	1	1	1	1	1	1	1	0	0	1	1	1	1	1	1	1	1	1	0	0	1	1	1	1	1	1	1	1	1	0	0	1	1	1	1	1	1	1	1	1	0	0
413.4AG	hth	1	1	1	1	1	1	1	1	1	1	1	1	1	1	1	1	1	1	1	1	1	1	1	1	1	1	1	1	1	1	1	1	1	1	1	1	1	1	1	1	1	1	1	1	1	1	1	1
413.4AH	hth	0	0	0	1	1	1	1	1	1	1	1	1	1	0	1	1	1	1	1	1	1	1	1	1	0	1	1	1	1	1	1	1	1	1	1	0	1	1	1	1	1	1	1	1	1	1	0	1
413.4AI	hth	0	0	0	1	1	1	1	1	1	1	1	1	1	0	1	1	1	1	1	1	1	1	1	1	0	1	1	1	1	1	1	1	1	1	1	0	1	1	1	1	1	1	1	1	1	1	0	1
413.4AJ	hth	0	1	1	1	1	1	1	1	1	1	1	1	1	1	1	1	1	1	1	1	1	1	1	1	1	1	1	1	1	1	1	1	1	1	1	1	1	1	1	1	1	1	1	1	1	1	1	1
413.4AL	hth	0	0	0	1	1	1	1	1	1	1	1	1	1	0	1	1	1	1	1	1	1	1	1	1	0	1	1	1	1	1	1	1	1	1	1	0	1	1	1	1	1	1	1	1	1	1	0	1
413.4B	hth	0	0	0	0	0	0	0	0	0	0	0	0	0	0	0	1	1	1	1	1	1	1	1	1	0	0	1	1	1	1	1	1	1	1	1	0	0	1	1	1	1	1	1	1	1	1	0	0
413.4C	hth	0	1	1	1	1	1	1	1	1	1	1	1	1	1	1	1	1	1	1	1	1	1	1	1	1	1	1	1	1	1	1	1	1	1	1	1	1	1	1	1	1	1	1	1	1	1	1	1
413.4Ca	hth	0	0	0	0	1	1	1	1	1	1	1	1	1	0	0	1	1	1	1	1	1	1	1	1	0	0	1	1	1	1	1	1	1	1	1	0	0	1	1	1	1	1	1	1	1	1	0	0
413.4D	hth	0	0	1	0	1	1	1	1	1	1	1	1	1	1	0	1	1	1	1	1	1	1	1	1	1	0	1	1	1	1	1	1	1	1	1	1	0	1	1	1	1	1	1	1	1	1	1	0
413.4Da	hth	0	0	0	1	1	1	1	1	1	1	1	1	1	0	1	1	1	1	1	1	1	1	1	1	0	1	1	1	1	1	1	1	1	1	1	0	1	1	1	1	1	1	1	1	1	1	0	1
413.4E	hth	1	1	1	1	1	1	1	1	1	1	1	1	1	1	1	1	1	1	1	1	1	1	1	1	1	1	1	1	1	1	1	1	1	1	1	1	1	1	1	1	1	1	1	1	1	1	1	1
413.4F	hth	0	1	1	1	1	1	1	1	1	1	1	1	1	1	1	1	1	1	1	1	1	1	1	1	1	1	1	1	1	1	1	1	1	1	1	1	1	1	1	1	1	1	1	1	1	1	1	1
413.4G	hth	0	1	1	1	1	1	1	1	1	1	1	1	1	1	1	1	1	1	1	1	1	1	1	1	1	1	1	1	1	1	1	1	1	1	1	1	1	1	1	1	1	1	1	1	1	1	1	1
413.4H	hth	0	0	0	1	1	1	1	1	1	1	1	1	1	0	1	1	1	1	1	1	1	1	1		0	1	1	1	1	1	1	1	1	1	1	0	1	1	1	1	1	1	1	1	1	1	0	1
413.4I	hth	0	0	0	1	1	1	1	1	1	1	1	1	1	0	1	1	1	1	1	1	1	1	1	1	0	1	1	1	1	1	1	1	1	1	1	0	1	1	1	1	1	1	1	1	1	1	0	1
413.4J	hth	0	0	1	1	1	1	1	1	1	1	1	1	1	1	1	1	1	1	1	1	1	1	1	1	1	1	1	1	1	1	1	1	1	1	1	1	1	1	1	1	1	1	1	1	1	1	1	1
413.4K	hth	0	0	0	1	1	1	1	1	1	1	1	1	1	0	1	1	1	1	1	1	1	1	1	1	0	1	1	1	1	1	1	1	1	1	1	0	1	1	1	1	1	1	1	1	1	1	0	1
413.4M	hth	0	1	1	1	1	1	1	1	1	1	1	1	1	1	1	1	1	1	1	1	1	1	1	1	1	1	1	1	1	1	1	1	1	1	1	1	1	1	1	1	1	1	1	1	1	1	1	1
413.4N	hth	0	0	1	0	1	1	1	1	1	1	1	1	1	1	0	1	1	1	1	1	1	1	1	1	1	0	1	1	1	1	1	1	1	1	1	1	0	1	1	1	1	1	1	1	1	1	1	0
413.4P	hth	0	0	0	1	1	1	1	1	1	1	1	1	1	0	1	1	1	1	1	1	1	1	1	1	0	1	1	1	1	1	1	1	1	1	1	0	1	1	1	1	1	1	1	1	1	1	0	1
413.4Q	hth	0	0	0	1	1	1	1	1	1	1	1	1	1	0	1	1	1	1	1	1	1	1	1	1	0	1	1	1	1	1	1	1	1	1	1	0	1	1	1	1	1	1	1	1	1	1	0	1
413.4R	hth	0	0	0	1	1	1	1	1	1	1	1	1	1	0	1	1	1	1	1	1	1	1	1	1	0	1	1	1	1	1	1	1	1	1	1	0	1	1	1	1	1	1	1	1	1	1	0	1
413.4S	hth	0	1	1	1	1	1	1	1	1	1	1	1	1	1	1	1	1	1	1	1	1	1	1	1	1	1	1	1	1	1	1	1	1	1	1	1	1	1	1	1	1	1	1	1	1	1	1	1
413.4T	hth	0	0	0	1	1	1	1	1	1	1	1	1	1	0	1	1	1	1	1	1	1	1	1	1	0	1	1	1	1	1	1	1	1	1	1	0	1	1	1	1	1	1	1	1	1	1	0	1
413.4U	hth	0	1	1	1	1	1	1	1	1	1	1	1	1	1	1	1	1	1	1	1	1	1	1	1	1	1	1	1	1	1	1	1	1	1	1	1	1	1	1	1	1	1	1	1	1	1	1	1
413.4Ua	hth	0	1	1	1	1	1	1	1	1	1	1	1	1	1	1	1	1	1	1	1	1	1	1	1	1	1	1	1	1	1	1	1	1	1	1	1	1	1	1	1	1	1	1	1	1	1	1	1
413.4V	hth	0	0	0	0	1	1	1	1	1	1	1	1	1	0	0	1	1	1	1	1	1	1	1	1	0	0	1	1	1	1	1	1	1	1	1	0	0	1	1	1	1	1	1	1	1	1	0	0
413.4X	hth	0	1	1	1	1	1	1	1	1	1	1	1	1	1	1	1	1	1	1	1	1	1	1	1	1	1	1	1	1	1	1	1	1	1	1	1	1	1	1	1	1	1	1	1	1	1	1	1
413.4Y	hth	0	0	0	1	1	1	1	1	1	1	1	1	1	0	1	1	1	1	1	1	1	1	1	1	0	1	1	1	1	1	1	1	1	1	1	0	1	1	1	1	1	1	1	1	1	1	0	1
413.4Z	hth	1	1	1	1	1	1	1	1	1	1	1	1	1	1	1	1	1	1	1	1	1	1	1	1	1	1	1	1	1	1	1	1	1	1	1	1	1	1	1	1	1	1	1	1	1	1	1	1
413.6A	hth	0	1	1	1	1	1	1	1	1	1	1	1	1	1	1	1	1	1	1	1	1	1	1	1	1	1	1	1	1	1	1	1	1	1	1	1	1	1	1	1	1	1	1	1	1	1	1	1
413.6B	hth	0	1	1	1	1	1	1	1	1	1	1	1	1	1	1	1	1	1	1	1	1	1	1	1	1	1	1	1	1	1	1	1	1	1	1	1	1	1	1	1	1	1	1	1	1	1	1	1
413.6C	hth	0	1	1	1	1	1	1	1	1	1	1	1	1	1	1	1	1	1	1	1	1	1	1	1	1	1	1	1	1	1	1	1	1	1	1	1	1	1	1	1	1	1	1	1	1	1	1	1
413.6D	hth	0	0	0	1	1	1	1	1	1	1	1	1	1	0	1	1	1	1	1	1	1	1	1	1	0	1	1	1	1	1	1	1	1	1	1	0	1	1	1	1	1	1	1	1	1	1	0	1
413.6E	hth	0	1	1	1	1	1	1	1	1	1	1	1	1	1	1	1	1	1	1	1	1	1	1	1	1	1	1	1	1	1	1	1	1	1	1	1	1	1	1	1	1	1	1	1	1	1	1	1
413.6F	hth	0	1	1	1	1	1	1	1	1	1	1	1	1	1	1	1	1	1	1	1	1	1	1	1	1	1	1	1	1	1	1	1	1	1	1	1	1	1	1	1	1	1	1	1	1	1	1	1
413.6G	hth	0	0	0	0	0	1	1	1	1	1	1	1	1	0	0	0	1	1	1	1	1	1	1	1	0	0	0	1	1	1	1	1	1	1	1	0	0	0	1	1	1	1	1	1	1	1	0	0
413.AF	hth	0	0	0	1	1	1	1	1	1	1	1	1	1	0	1	1	1	1	1	1	1	1	1	1	0	1	1	1	1	1	1	1	1	1	1	0	1	1	1	1	1	1	1	1	1	1	0	1
413.AK	hth	1	1	1	1	1	1	1	1	1	1	1	1	1	1	1	1	1	1	1	1	1	1	1	1	1	1	1	1	1	1	1	1	1	1	1	1	1	1	1	1	1	1	1	1	1	1	1	1
416.45A	hth	1	1	1	1	1	1	1	1	1	1	1	1	1	1	1	1	1	1	1	1	1	1	1	1	1	1	1	1	1	1	1	1	1	1	1	1	1	1	1	1	1	1	1	1	1	1	1	1
416.4A	hth	0	1	1	1	1	1	1	1	1	1	1	1	1	1	1	1	1	1	1	1	1	1	1	1	1	1	1	1	1	1	1	1	1	1	1	1	1	1	1	1	1	1	1	1	1	1	1	1
416.4A-a	hth	0	0	0	0	1	1	1	1	1	1	1	1	1	0	0	1	1	1	1	1	1	1	1	1	0	0	1	1	1	1	1	1	1	1	1	0	0	1	1	1	1	1	1	1	1	1	0	0
416.4A4	hth	0	1	1	1	1	1	1	1	1	1	1	1	1	1	1	1	1	1	1	1	1	1	1	1	1	1	1	1	1	1	1	1	1	1	1	1	1	1	1	1	1	1	1	1	1	1	1	1
416.4AA	hth	0	0	0	1	1	1	1	1	1	1	1	1	1	0	1	1	1	1	1	1	1	1	1	1	0	1	1	1	1	1	1	1	1	1	1	0	1	1	1	1	1	1	1	1	1	1	0	1
416.4AB	hth	0	0	0	1	1	1	1	1	1	1	1	1	1	0	1	1	1	1	1	1	1	1	1	1	0	1	1	1	1	1	1	1	1	1	1	0	1	1	1	1	1	1	1	1	1	1	0	1
416.4AC	hth	0	0	0	0	0	0	1	1	1	1	1	1	1	0	0	0	0	1	1	1	1	1	1	1	0	0	0	0	1	1	1	1	1	1	1	0	0	0	0	1	1	1	1	1	1	1	0	0
416.4AD	hth	0	0	0	0	0	0	1	1	1	1	1	1	1	0	0	0	0	1	1	1	1	1	1	1	0	0	0	0	1	1	1	1	1	1	1	0	0	0	0	1	1	1	1	1	1	1	0	0
416.4AE	hth	0	0	0	0	1	1	1	1	1	1	1	1	1	0	0	1	1	1	1	1	1	1	1	1	0	0	1	1	1	1	1	1	1	1	1	0	0	1	1	1	1	1	1	1	1	1	0	0
416.4AF	hth	0	0	0	0	1	1	1	1	1	1	1	1	1	0	0	1	1	1	1	1	1	1	1	1	0	0	1	1	1	1	1	1	1	1	1	0	0	1	1	1	1	1	1	1	1	1	0	0
416.4AG	hth	0	0	0	1	1	1	1	1	1	1	1	1	1	0	1	1	1	1	1	1	1	1	1	1	0	1	1	1	1	1	1	1	1	1	1	0	1	1	1	1	1	1	1	1	1	1	0	1
416.4AH	hth	0	0	0	1	1	1	1	1	1	1	1	1	1	0	1	1	1	1	1	1	1	1	1	1	0	1	1	1	1	1	1	1	1	1	1	0	1	1	1	1	1	1	1	1	1	1	0	1
416.4AJ	hth	0	0	0	0	1	1	1	1	1	1	1	1	1	0	0	1	1	1	1	1	1	1	1	1	0	0	1	1	1	1	1	1	1	1	1	0	0	1	1	1	1	1	1	1	1	1	0	0
416.4AK	hth	0	0	0	1	1	1	1	1	1	1	1	1	1	0	1	1	1	1	1	1	1	1	1	1	0	1	1	1	1	1	1	1	1	1	1	0	1	1	1	1	1	1	1	1	1	1	0	1
416.4AL	hth	0	0	0	0	0	1	1	1	1	1	1	1	1	0	0	0	1	1	1	1	1	1	1	1	0	0	0	1	1	1	1	1	1	1	1	0	0	0	1	1	1	1	1	1	1	1	0	0
416.4AM	hth	0	1	1	1	1	1	1	1	1	1	1	1	1	1	1	1	1	1	1	1	1	1	1	1	1	1	1	1	1	1	1	1	1	1	1	1	1	1	1	1	1	1	1	1	1	1	1	1
416.4AN	hth	0	0	0	0	0	1	1	1	1	1	1	1	1	0	0	0	1	1	1	1	1	1	1	1	0	0	0	1	1	1	1	1	1	1	1	0	0	0	1	1	1	1	1	1	1	1	0	0
416.4AT	hth	0	0	0	1	1	1	1	1	1	1	1	1	1	0	1	1	1	1	1	1	1	1	1	1	0	1	1	1	1	1	1	1	1	1	1	0	1	1	1	1	1	1	1	1	1	1	0	1
416.4AW	hth	0	0	0	1	1	1	1	1	1	1	1	1	1	0	1	1	1	1	1	1	1	1	1	1	0	1	1	1	1	1	1	1	1	1	1	0	1	1	1	1	1	1	1	1	1	1	0	1
416.4AX	hth	0	0	0	1	1	1	1	1	1	1	1	1	1	0	1	1	1	1	1	1	1	1	1	1	0	1	1	1	1	1	1	1	1	1	1	0	1	1	1	1	1	1	1	1	1	1	0	1
416.4AY	hth	0	0	0	1	1	1	1	1	1	1	1	1	1	0	1	1	1	1	1	1	1	1	1	1	0	1	1	1	1	1	1	1	1	1	1	0	1	1	1	1	1	1	1	1	1	1	0	1
416.4AZ	hth	0	0	0	1	1	1	1	1	1	1	1	1	1	0	1	1	1	1	1	1	1	1	1	1	0	1	1	1	1	1	1	1	1	1	1	0	1	1	1	1	1	1	1	1	1	1	0	1
416.4B	hth	0	1	1	1	1	1	1	1	1	1	1	1	1	1	1	1	1	1	1	1	1	1	1	1	1	1	1	1	1	1	1	1	1	1	1	1	1	1	1	1	1	1	1	1	1	1	1	1
416.4Ba	hth	0	1	1	1	1	1	1	1	1	1	1	1	1	1	1	1	1	1	1	1	1	1	1	1	1	1	1	1	1	1	1	1	1	1	1	1	1	1	1	1	1	1	1	1	1	1	1	1
416.4C	hth	0	0	0	1	1	1	1	1	1	1	1	1	1	0	1	1	1	1	1	1	1	1	1	1	0	1	1	1	1	1	1	1	1	1	1	0	1	1	1	1	1	1	1	1	1	1	0	1
416.4D	hth	0	0	0	1	1	1	1	1	1	1	1	1	1	0	1	1	1	1	1	1	1	1	1	1	0	1	1	1	1	1	1	1	1	1	1	0	1	1	1	1	1	1	1	1	1	1	0	1
416.4Da	hth	0	0	0	1	1	1	1	1	1	1	1	1	1	0	1	1	1	1	1	1	1	1	1	1	0	1	1	1	1	1	1	1	1	1	1	0	1	1	1	1	1	1	1	1	1	1	0	1
416.4E	hth	0	1	1	1	1	1	1	1	1	1	1	1	1	1	1	1	1	1	1	1	1	1	1	1	1	1	1	1	1	1	1	1	1	1	1	1	1	1	1	1	1	1	1	1	1	1	1	1
416.4Ea	hth	0	0	0	0	1	1	1	1	1	1	1	1	1	0	0	1	1	1	1	1	1	1	1	1	0	0	1	1	1	1	1	1	1	1	1	0	0	1	1	1	1	1	1	1	1	1	0	0
416.4F	hth	0	0	0	1	1	1	1	1	1	1	1	1	1	0	1	1	1	1	1	1	1	1	1	1	0	1	1	1	1	1	1	1	1	1	1	0	1	1	1	1	1	1	1	1	1	1	0	1
416.4G	hth	0	0	0	1	1	1	1	1	1	1	1	1	1	0	1	1	1	1	1	1	1	1	1	1	0	1	0	0	1	1	1	1	1	1	1	0	1	0	0	1	1	1	1	1	1	1	0	1
416.4H	hth	0	0	0	1	1	1	1	1	1	1	1	1	1	0	1	1	1	1	1	1	1	1	1	1	0	1	1	1	1	1	1	1	1	1	1	0	1	1	1	1	1	1	1	1	1	1	0	1
416.4I	hth	0	0	0	1	1	1	1	1	1	1	1	1	1	0	1	1	1	1	1	1	1	1	1	1	0	1	1	1	1	1	1	1	1	1	1	0	1	1	1	1	1	1	1	1	1	1	0	1
416.4J	hth	0	0	0	0	0	0	1	1	1	1	1	1	1	0	0	0	0	0	0	0	0	0	0	0	0	0	0	0	1	1	1	1	1	1	1	0	0	0	0	1	1	1	1	1	1	1	0	0
416.4K	hth	0	0	0	1	1	1	1	1	1	1	1	1	1	0	1	1	1	1	1	1	1	1	1	1	0	1	1	1	1	1	1	1	1	1	1	0	1	1	1	1	1	1	1	1	1	1	0	1
416.4L	hth	0	0	0	1	1	1	1	1	1	1	1	1	1	0	1	1	1	1	1	1	1	1	1	1	0	1	1	1	1	1	1	1	1	1	1	0	1	1	1	1	1	1	1	1	1	1	0	1
416.4M	hth	0	0	0	0	1	1	1	1	1	1	1	1	1	0	0	1	1	1	1	1	1	1	1	1	0	0	1	1	1	1	1	1	1	1	1	0	0	1	1	1	1	1	1	1	1	1	0	0
416.4N	hth	0	0	0	1	1	1	1	1	1	1	1	1	1	0	1	1	1	1	1	1	1	1	1	1	0	1	1	1	1	1	1	1	1	1	1	0	1	1	1	1	1	1	1	1	1	1	0	1
416.4O	hth	0	0	0	1	1	1	1	1	1	1	1	1	1	0	1	1	1	1	1	1	1	1	1	1	0	1	1	1	1	1	1	1	1	1	1	0	1	1	1	1	1	1	1	1	1	1	0	1
416.4P	hth	0	0	0	1	1	1	1	1	1	1	1	1	1	0	1	1	1	1	1	1	1	1	1	1	0	1	1	1	1	1	1	1	1	1	1	0	1	1	1	1	1	1	1	1	1	1	0	1
416.4PA	hth	0	0	0	1	1	1	1	1	1	1	1	1	1	0	1	1	1	1	1	1	1	1	1	1	0	1	1	1	1	1	1	1	1	1	1	0	1	1	1	1	1	1	1	1	1	1	0	1
416.4Q	hth	0	0	0	1	1	1	1	1	1	1	1	1	1	0	1	1	1	1	1	1	1	1	1	1	0	1	1	1	1	1	1	1	1	1	1	0	1	1	1	1	1	1	1	1	1	1	0	1
416.4QA	hth	0	0	0	1	1	1	1	1	1	1	1	1	1	0	1	1	1	1	1	1	1	1	1	1	0	1	1	1	1	1	1	1	1	1	1	0	1	1	1	1	1	1	1	1	1	1	0	1
416.4R	hth	0	0	0	1	1	1	1	1	1	1	1	1	1	0	1	1	1	1	1	1	1	1	1	1	0	1	1	1	1	1	1	1	1	1	1	0	1	1	1	1	1	1	1	1	1	1	0	1
416.4RA	hth	0	1	1	1	1	1	1	1	1	1	1	1	1	1	1	1	1	1	1	1	1	1	1	1	1	1	1	1	1	1	1	1	1	1	1	1	1	1	1	1	1	1	1	1	1	1	1	1
416.4S	hth	0	0	1	0	0	0	1	1	1	1	1	1	1	1	0	0	0	1	1	1	1	1	1	1	1	0	0	0	1	1	1	1	1	1	1	1	0	0	0	1	1	1	1	1	1	1	1	0
416.4T	hth	0	0	0	1	1	1	1	1	1	1	1	1	1	0	1	1	1	1	1	1	1	1	1	1	0	1	1	1	1	1	1	1	1	1	1	0	1	1	1	1	1	1	1	1	1	1	0	1
416.4U	hth	0	1	1	1	1	1	1	1	1	1	1	1	1	1	1	1	1	1	1	1	1	1	1	1	1	1	1	1	1	1	1	1	1	1	1	1	1	1	1	1	1	1	1	1	1	1	1	1
416.4V	hth	0	0	0	1	1	1	1	1	1	1	1	1	1	0	1	1	1	1	1	1	1	1	1	1	0	1	1	1	1	1	1	1	1	1	1	0	1	1	1	1	1	1	1	1	1	1	0	1
416.4W	hth	0	0	0	1	1	1	1	1	1	1	1	1	1	0	1	1	1	1	1	1	1	1	1	1	0	1	1	1	1	1	1	1	1	1	1	0	1	1	1	1	1	1	1	1	1	1	0	1
416.4X	hth	0	0	0	1	1	1	1	1	1	1	1	1	1	0	1	1	1	1	1	1	1	1	1	1	0	1	1	1	1	1	1	1	1	1	1	0	1	1	1	1	1	1	1	1	1	1	0	1
416.4Y	hth	0	0	0	0	1	1	1	1	1	1	1	1	1	0	0	1	1	1	1	1	1	1	1	1	0	0	0	1	1	1	1	1	1	1	1	0	0	0	1	1	1	1	1	1	1	1	0	0
416.4Z	hth	0	0	0	1	1	1	1	1	1	1	1	1	1	0	1	1	1	1	1	1	1	1	1	1	0	1	1	1	1	1	1	1	1	1	1	0	1	1	1	1	1	1	1	1	1	1	0	1
416.9C	hth	0	0	0	0	0	0	1	1	1	1	1	1	1	0	0	0	0	1	1	1	1	1	1	1	0	0	0	0	1	1	1	1	1	1	1	0	0	0	0	1	1	1	1	1	1	1	0	0
416.9F	hth	0	1	1	1	1	1	1	1	1	1	1	1	1	1	1	1	1	1	1	1	1	1	1	1	1	1	1	1	1	1	1	1	1	1	1	1	1	1	1	1	1	1	1	1	1	1	1	1
416.AO	hth	0	0	0	1	1	1	1	1	1	1	1	1	1	0	1	1	1	1	1	1	1	1	1	1	0	1	1	1	1	1	1	1	1	1	1	0	1	1	1	1	1	1	1	1	1	1	0	1
417.2A	hth	1	1	1	1	1	1	1	1	1	1	1	1	1	1	1	1	1	1	1	1	1	1	1	1	1	1	1	1	1	1	1	1	1	1	1	1	1	1	1	1	1	1	1	1	1	1	1	1
417.2B	hth	0	0	0	1	1	1	1	1	1	1	1	1	1	0	1	1	1	1	1	1	1	1	1	1	0	1	1	1	1	1	1	1	1	1	1	0	1	1	1	1	1	1	1	1	1	1	0	1
417.2C	hth	1	1	1	1	1	1	1	1	1	1	1	1	1	1	1	1	1	1	1	1	1	1	1	1	1	1	1	1	1	1	1	1	1	1	1	1	1	1	1	1	1	1	1	1	1	1	1	1
417.7A	hth	1	1	1	1	1	1	1	1	1	1	1	1	1	1	1	1	1	1	1	1	1	1	1	1	1	1	1	1	1	1	1	1	1	1	1	1	1	1	1	1	1	1	1	1	1	1	1	1
417.7C	hth	0	1	1	1	1	1	1	1	1	1	1	1	1	1	1	1	1	1	1	1	1	1	1	1	1	1	1	1	1	1	1	1	1	1	1	1	1	1	1	1	1	1	1	1	1	1	1	1
417.7Ca	hth	0	0	0	0	1	1	1	1	1	1	1	1	1	0	0	1	1	1	1	1	1	1	1	1	0	0	1	1	1	1	1	1	1	1	1	0	0	1	1	1	1	1	1	1	1	1	0	0
417.7D	hth	0	0	0	0	1	1	1	1	1	1	1	1	1	0	0	1	1	1	1	1	1	1	1	1	0	0	1	1	1	1	1	1	1	1	1	0	0	1	1	1	1	1	1	1	1	1	0	0
417.7Da	hth	0	0	0	1	1	1	1	1	1	1	1	1	1	0	1	1	1	1	1	1	1	1	1	1	0	1	1	1	1	1	1	1	1	1	1	0	1	1	1	1	1	1	1	1	1	1	0	1
417.7F	hth	1	1	1	1	1	1	1	1	1	1	1	1	1	1	1	1	1	1	1	1	1	1	1	1	1	1	1	1	1	1	1	1	1	1	1	1	1	1	1	1	1	1	1	1	1	1	1	1
417.7G	hth	0	0	0	1	1	1	1	1	1	1	1	1	1	0	1	1	1	1	1	1	1	1	1	1	0	1	1	1	1	1	1	1	1	1	1	0	1	1	1	1	1	1	1	1	1	1	0	1
417.7H	hth	0	0	0	1	1	1	1	1	1	1	1	1	1	0	1	1	1	1	1	1	1	1	1	1	0	1	1	1	1	1	1	1	1	1	1	0	1	1	1	1	1	1	1	1	1	1	0	1
417.7I	hth	0	1	1	1	1	1	1	1	1	1	1	1	1	1	1	1	1	1	1	1	1	1	1	1	1	1	1	1	1	1	1	1	1	1	1	1	1	1	1	1	1	1	1	1	1	1	1	1
417.7J	hth	0	0	0	1	1	1	1	1	1	1	1	1	1	0	1	1	1	1	1	1	1	1	1	1	0	1	1	1	1	1	1	1	1	1	1	0	1	1	1	1	1	1	1	1	1	1	0	1
417.7K	hth	0	0	0	0	1	1	1	1	1	1	1	1	1	0	0	1	1	1	1	1	1	1	1	1	0	0	1	1	1	1	1	1	1	1	1	0	0	1	1	1	1	1	1	1	1	1	0	0
417.7M	hth	0	0	0	0	1	1	1	1	1	1	1	1	1	0	0	1	1	1	1	1	1	1	1	1	0	0	1	1	1	1	1	1	1	1	1	0	0	1	1	1	1	1	1	1	1	1	0	0
417.7N	hth	0	1	1	1	1	1	1	1	1	1	1	1	1	1	1	1	1	1	1	1	1	1	1	1	1	1	1	1	1	1	1	1	1	1	1	1	1	1	1	1	1	1	1	1	1	1	1	1
417.7P	hth	0	0	0	1	1	1	1	1	1	1	1	1	1	0	1	1	1	1	1	1	1	1	1	1	0	1	1	1	1	1	1	1	1	1	1	0	1	1	1	1	1	1	1	1	1	1	0	1
417.7Q	hth	0	0	0	1	1	1	1	1	1	1	1	1	1	0	1	1	1	1	1	1	1	1	1	1	0	1	1	1	1	1	1	1	1	1	1	0	1	1	1	1	1	1	1	1	1	1	0	1
423.7A	hth	0	0	1	0	0	0	0	0	0	0	0	0	0	1	0	0	0	0	0	0	0	0	0	0	1	0	0	0	0	0	0	0	0	0	0	1	0	0	0	0	0	0	0	0	0	0	1	0
425.6B	hth	0	0	0	1	1	1	1	1	1	1	1	1	1	0	1	1	1	1	1	1	1	1	1	1	0	1	1	1	1	1	1	1	1	1	1	0	1	1	1	1	1	1	1	1	1	1	0	1
425.6M	hth	0	0	0	1	1	1	1	1	1	1	1	1	1	0	1	1	1	1	1	1	1	1	1	1	0	1	1	1	1	1	1	1	1	1	1	0	1	1	1	1	1	1	1	1	1	1	0	1
425.6N	hth	1	1	1	1	1	1	1	1	1	1	1	1	1	1	1	1	1	1	1	1	1	1	1	1	1	1	1	1	1	1	1	1	1	1	1	1	1	1	1	1	1	1	1	1	1	1	1	1
425.6P	hth	1	1	1	1	1	1	1	1	1	1	1	1	1	1	1	1	1	1	1	1	1	1	1	1	1	1	1	1	1	1	1	1	1	1	1	1	1	1	1	1	1	1	1	1	1	1	1	1
425.CC	hth	0	0	0	1	1	1	1	1	1	1	1	1	1	0	1	1	1	1	1	1	1	1	1	1	0	0	0	0	0	0	0	0	0	0	0	0	1	1	1	1	1	1	1	1	1	1	0	1
427.6J	hth	1	1	1	1	1	1	1	1	1	1	1	1	1	1	1	1	1	1	1	1	1	1	1	1	1	1	1	1	1	1	1	1	1	1	1	1	1	1	1	1	1	1	1	1	1	1	1	1
427.6L	hth	1	1	1	1	1	1	1	1	1	1	1	1	1	1	1	1	1	1	1	1	1	1	1	1	1	1	1	1	1	1	1	1	1	1	1	1	1	1	1	1	1	1	1	1	1	1	1	1
441.3A	hth	0	1	1	1	1	1	1	1	1	1	1	1	1	1	1	1	1	1	1	1	1	1	1	1	1	1	1	1	1	1	1	1	1	1	1	1	1	1	1	1	1	1	1	1	1	1	1	1
441.3B	hth	0	0	0	0	1	0	0	0	0	0	0	0	0	0	0	1	0	0	0	0	0	0	0	0	0	0	1	1	1	1	1	1	1	1	1	0	0	1	1	1	0	1	1	1	0	0	0	0
441.3C	hth	0	0	0	0	1	1	1	1	1	1	1	1	1	0	0	1	1	1	1	1	1	1	1	1	0	0	1	1	1	1	1	1	1	1	1	0	0	1	1	1	1	1	1	1	1	1	0	0
441.3D	hth	0	0	0	0	1	1	1	1	1	1	1	1	1	0	0	1	1	1	1	1	1	1	1	1	0	0	1	1	1	1	1	1	1	1	1	0	0	1	1	1	1	1	1	1	1	1	0	0
444.3G	hth	0	0	1	1	1	1	1	1	1	1	1	1	1	1	1	1	1	1	1	1	1	1	1	1	1	1	1	1	1	1	1	1	1	1	1	1	1	1	1	1	1	1	1	1	1	1	1	1
444.3O	hth	0	0	0	0	0	1	1	1	1	1	1	1	1	0	0	0	1	1	1	1	1	1	1	1	0	0	0	1	1	1	1	1	1	1	1	0	0	0	1	1	1	1	1	1	1	1	0	0
444.4B	hth	0	0	1	1	1	1	1	1	1	1	1	1	1	1	1	1	1	1	1	1	1	1	1	1	1	1	1	1	1	1	1	1	1	1	1	1	1	1	1	1	1	1	1	1	1	1	1	1
444.4D	hth	0	1	1	1	1	1	1	1	1	1	1	1	1	1	1	1	1	1	1	1	1	1	1	1	1	1	1	1	1	1	1	1	1	1	1	1	1	1	1	1	1	1	1	1	1	1	1	1
444.4F	hth	0	1	1	1	1	1	1	1	1	1	1	1	1	1	1	1	1	1	1	1	1	1	1	1	1	1	1	1	1	1	1	1	1	1	1	1	1	1	1	1	1	1	1	1	1	1	1	1
444.4G	hth	0	0	0	0	1	1	1	1	1	1	1	1	1	0	0	0	0	1	1	1	1	1	1	1	0	0	1	1	1	1	1	1	1	1	1	0	0	1	1	1	1	1	1	1	1	1	0	0
444.4J	hth	0	0	0	0	0	1	1	1	1	1	1	1	1	0	0	0	1	1	1	1	1	1	1	1	0	0	0	1	1	1	1	1	1	1	1	0	0	0	1	1	1	1	1	1	1	1	0	0
444.4K	hth	0	0	0	0	1	1	1	1	1	1	1	1	1	0	0	1	1	1	1	1	1	1	1	1	0	0	1	1	1	1	1	1	1	1	1	0	0	1	1	1	1	1	1	1	1	1	0	0
444.4L	hth	0	0	0	0	1	1	1	1	1	1	1	1	1	0	0	1	1	1	1	1	1	1	1	1	0	0	0	0	0	1	1	1	1	1	1	0	0	0	1	1	1	1	1	1	1	1		0
013.26	dac	0	0		1	1	1		0	0	0	0	1	1		1	1	1		0	0	0	0	0	1		1	1	1		0	0	0	1	1	1		1	1	1		0	0	0	0	1	1		1
013.7	dac	0	0		1	1	1		1	1	1	1	1	1		1	1	1		0	0	1	1	1	1		1	1	1		1	1	1	1	1	1		1	1	1		1	1	1	1	1	1		1
035.14	dac	0	0		1	1	0		0	0	0	0	0	1		1	1	0		0	0	0	0	0	1		1	1	0		0	0	0	0	0	1		1	1	0		0	0	0	0	0	1		1
105.17	dac	0	0		1	1	0		0	0	0	1	1	1		1	1	0		0	0	0	1	1	1		1	1	0		0	0	0	1	1	1		1	1	0		0	0	0	1	1	1		1
129.11	dac	0	0		1	1	0		0	0	1	1	1	1		1	1	0		0	0	0	1	1	1		1	1	0		0	0	0	0	1	1		1	1	0		0	0	0	1	1	1		1
129.11a	dac	0	0		1	1	0		0	0	0	1	1	1		1	1	0		0	0	0	1	1	1		1	1	0		0	0	0	1	1	1		1	1	0		0	0	0	1	1	1		1
177.4	dac	0	0		1	1	1		1	1	1	1	1	1		1	1	1		1	1	1	1	1	1		1	1	1		1	1	1	1	1	1		1	1	1		0	0	1	1	1	1		1
206.2	dac	1	1		1	1	1		1	1	1	1	1	1		1	1	1		1	1	1	1	1	1		1	1	1		1	1	1	1	1	1		1	1	1		1	1	1	1	1	1		1
206.3	dac	1	1		1	1	1		1	1	1	1	1	1		1	1	1		1	1	1	1	1	1		1	1	1		1	1	1	1	1	1		1	1	1		1	1	1	1	1	1		1
206.4	dac	0	0		1	1	0		0	0	0	1	1	1		1	1	0		0	0	0	1	1	1		1	1	0		0	0	0	1	1	1		1	1	0		0	0	0	1	1	1		1
206.4a	dac	0	0		1	1	0		0	0	0	1	1	1		1	1	0		0	0	1	1	1	1		1	1	0		0	0	0	1	1	1		1	1	0		0	0	0	1	1	1		1
206.5	dac	0	0		1	1	1		0	1	1	1	1	1		1	1	1		0	1	1	1	1	1		1	1	1		0	1	1	1	1	1		1	1	1		0	0	1	1	1	1		1
235.5	dac	0	0		1	1	1		0	1	1	1	1	1		1	1	1		1	1	1	1	1	1		1	1	1		1	1	1	1	1	1		1	1	1		1	1	1	1	1	1		1
273.36	dac	1	1		1	1	1		1	1	1	1	1	1		1	1	1		1	1	1	1	1	1		1	1	1		1	1	1	1	1	1		1	1	1		1	1	1	1	1	1		1
283.2	dac	1	1		1	1	1		1	1	1	1	1	1		1	1	1		1	1	1	1	1	1		1	1	1		1	1	1	1	1	1		1	1	1		1	1	1	1	1	1		1
283.2a	dac	1	1		1	1	1		1	1	1	1	1	1		1	1	1		1	1	1	1	1	1		1	1	1		1	1	1	1	1	1		1	1	1		1	1	1	1	1	1		1
283.2b	dac	1	1		1	1	1		1	1	1	1	1	1		1	1	1		1	1	1	1	1	1		1	1	1		1	1	1	1	1	1		1	1	1		1	1	1	1	1	1		1
283.5E	dac	0	0	1	1	0	0	1	1	0	0	1	1	1	1	1	0	0	1	0	1	1	1	1	1	1	1	0	0	1	1	0	0	1	1	1	1	1	0	0	1	1	0	0	1	1	1	1	1
283.6A	dac	1	1		1	1	1		1	1	1	1	1	1		1	1	1		1	1	1	1	1	1		1	1	1		1	1	1	1	1	1		1	1	1		1	1	1	1	1	1		1
283.6B	dac	1	1		1	1	1		1	1	1	1	1	1		1	1	1		1	1	1	1	1	1		1	1	1		1	1	1	1	1	1		1	1	1		1	1	1	1	1	1		1
283.6D	dac	0	0		1	1	1		1	1	1	1	1	1		1	1	1		1	1	1	1	1	1		1	1	1		1	1	1	1	1	1		1	1	1		0	0	0	0	0	0		1
283.6E	dac	0	0		1	1	0		0	0	1	1	1	1		1	1	1		1	0	0	1	1	1		1	1	1		1	0	0	1	1	1		1	1	1		1	0	0	1	1	1		1
283.6F	dac	0	0		1	1	0		0	1	1	1	1	1		1	1	0		0	1	1	1	1	1		1	1	1		1	1	1	0	0	1		1	1	0		0	1	1	1	1	1		1
283.6G	dac	0	0		1	1	0		0	0	0	0	1	1		1	1	0		0	0	0	0	1	1		1	1	0		0	0	0	0	1	1		1	1	0		0	0	0	0	1	1		1
283.6H	dac	1	1		1	1	1		1	1	1	1	1	1		1	1	1		1	1	1	1	1	1		1	1	1		1	1	1	1	1	1		1	1	1		1	1	1	1	1	1		1
283.6I	dac	1	1		1	1	1		1	1	1	1	1	1		1	1	1		1	1	1	1	1	1		1	1	1		1	1	1	1	1	1		1	1	1		1	1	1	1	1	1		1
283.6J	dac	0	0		1	1	1		1	1	1	1	1	1		1	1	1		1	1	1	1	1	1		1	1	1		1	1	1	1	1	1		1	1	1		1	1	1	1	1	1		1
283.6K	dac	0	0		0	0	0		0	0	0	0	0	0		0	0	0		0	0	0	0	0	0		0	0	0		0	0	0	0	0	0		0	0	0		0	0	0	0	0	0		0
283.6L	dac	0	0		1	1	0		0	0	1	1	1	1		1	1	0		0	0	1	1	1	1		1	1	0		0	0	1	1	1	1		1	1	0		0	0	1	1	1	1		1
283.6M	dac	1	1		1	1	1		1	1	1	1	1	1		1	1	1		1	1	1	1	1	1		1	1	1		1	1	1	1	1	1		1	1	1		1	1	1	1	1	1		1
283.6Ma	dac	1	1		1	1	1		1	1	1	1	1	1		1	1	1		1	1	1	1	1	1		1	1	1		1	1	1	1	1	1		1	1	1		1	1	1	1	1	1		1
283.6N	dac	0	1		1	1	1		1	1	1	1	1	1		1	1	1		1	1	1	1	1	1		1	1	1		1	1	1	1	1	1		1	1	1		1	1	1	1	1	1		1
283.6O	dac	1	1		1	1	1		1	1	1	1	1	1		1	1	1		1	1	1	1	1	1		1	1	1		1	1	1	1	1	1		1	1	1		1	1	1	1	1	1		1
446.3	dac	0	0	1	1	0	0	1	1	1	1	1	1	1	1	1	0	0	1	0	0	0	0	0	1	1	1	1	1	1	1	1	1	0	0	1	1	1	1	1	1	1	1	1	1	1	1	1	1
446.4A	dac	0	0	1	1	1	1	1	1	1	1	1	1	1	1	1	1	1	1	1	1	1	1	1	1	1	1	1	0	0	0	0	1	1	1	1	1	1	1	1	1	1	1	1	1	1	1	1	1
446.4AA	dac	0	0	1	1	1	0	1	0	0	0	1	1	1	1	1	1	0	1	0	0	0	0	1	1	1	1	1	0	1	0	0	0	1	1	1	1	1	1	0	1	0	0	0	1	1	1	1	1
446.4AB	dac	0	0	1	1	1	0	1	0	0	0	0	1	1	1	1	1	0	1	0	0	0	0	1	1	1	1	1	0	0	0	0	0	0	1	1	1	1	1	0	1	0	0	0	0	1	1	1	1
446.4B	dac	0	0	1	1	1	0	1	0	0	0	1	1	1	1	1	1	1	1	1	1	1	1	1	1	1	1	1	1	1	1	1	1	1	1	1	1	1	1	1	1	1	1	1	1	1	1	1	1
446.4C	dac	0	0	1	1	1	0	1	0	0	0	1	1	1	1	1	1	0	1	0	0	0	0	1	1	1	1	1	0	1	0	0	0	0	1	1	1	1	1	0	1	0	0	0	0	1	1	1	1
446.4D	dac	0	0	1	1	1	0	1	0	1	1	1	1	1	1	1	1	0	1	0	0	1	1	1	1	1	1	1	1	1	0	0	1	1	1	1	1	1	1	1	1	1	0	0	1	1	1	1	1
446.4Da	dac	0	1	1	1	1	1	1	1	1	1	1	1	1	1	1	1	1	1	1	1	1	1	1	1	1	1	1	1	1	1	1	1	1	1	1	1	1	1	1	1	1	1	1	1	1	1	1	1
446.4Db	dac	0	0	1	1	0	0	1	0	0	1	1	1	1	1	1	1	1	1	1	1	1	1	1	1	1	1	1	1	1	1	1	1	1	1	1	1	1	1	1	1	1	1	1	1	1	1	1	1
446.4E	dac	0	1	1	1	1	1	1	1	1	1	1	1	1	1	1	1	1	1	1	1	1	1	1	1	1	1	1	1	1	1	1	1	1	1	1	1	1	1	1	1	1	1	1	1	1	1	1	1
446.4F	dac	0	1	1	1	1	1	1	1	1	1	1	1	1	1	1	1	1	1	1	1	1	1	1	1	1	1	1	1	1	1	1	1	1	1	1	1	1	1	1	1	1	1	1	1	1	1	1	1
446.4G	dac	0	0	1	1	0	0	1	1	1	1	1	1	1	1	1	0	0	1	0	0	1	1	1	1	1	1	1	1	1	1	1	1	1	1	1	1	1	1	1	1	1	1	1	1	1	1	1	1
446.4H	dac	0	0	1	1	1	0	1	0	0	0	0	1	1	1	1	1	0	1	0	0	0	0	1	1	1	1	1	0	1	0	0	0	1	1	1	1	1	1	0	1	0	0	0	1	1	1	1	1
446.4I	dac	0	0	1	1	1	1	1	1	1	1	1	1	1	1	1	1	1	1	1	1	1	1	1	1	1	1	1	1	1	0	0	1	1	1	1	1	1	1	1	1	1	1	1	1	1	1	1	1
446.4K	dac	0	1	1	1	1	1	1	1	1	1	1	1	1	1	1	1	1	1	1	1	1	1	1	1	1	1	1	1	1	1	1	1	1	1	1	1	1	1	1	1	1	1	1	1	1	1	1	1
446.4L	dac	0	0	1	1	1	0	1	1	1	1	1	1	1	1	1	1	0	1	0	0	1	1	1	1	1	1	1	1	1	1	1	1	1	1	1	1	1	1	1	1	1	1	1	1	1	1	1	1
446.4M	dac	0	0	1	1	1	1	1	0	0	0	1	1	1	1	1	1	0	1	0	0	0	0	1	1	1	1	1	0	1	0	0	0	1	1	1	1	1	1	0	1	0	0	0	0	1	1	1	1
446.4N	dac	1	1	1	1	1	1	1	1	1	1	1	1	1	1	1	1	1	1	1	1	1	1	1	1	1	1	1	1	1	1	1	1	1	1	1	1	1	1	1	1	1	1	1	1	1	1	1	1
446.4O	dac	0	0	1	1	1	0	1	1	1	0	0	1	1	1	1	1	0	1	1	1	0	0	1	1	1	1	1	1	1	0	0	0	0	1	1	1	1	1	1	1	1	1	0	0	1	1	1	1
446.4P	dac	1	1	1	1	1	1	1	1	1	1	1	1	1	1	1	1	1	1	1	1	1	1	1	1	1	1	1	1	1	1	1	1	1	1	1	1	1	1	1	1	1	1	1	1	1	1	1	1
446.4R	dac	1	1	1	1	1	1	1	1	1	1	1	1	1	1	1	1	1	1	1	1	1	1	1	1	1	1	1	1	1	1	1	1	1	1	1	1	1	1	1	1	1	1	1	1	1	1	1	1
446.4S	dac	0	0	1	1	1	1	1	1	1	1	1	1	1	1	1	1	1	1	1	1	1	1	1	1	1	1	0	0	1	0	0	1	0	0	1	1	1	1	1	1	1	1	1	1	1	1	1	1
446.4T	dac	0	0	1	1	1	1	1	1	1	1	1	1	1	1	1	1	1	1	1	1	1	1	1	1	1	1	1	1	1	1	1	1	1	1	1	1	1	1	1	1	1	1	1	1	1	1	1	1
446.4V	dac	0	0	1	1	1	1	1	1	1	1	1	1	1	1	1	1	1	1	1	1	1	1	1	1	1	1	1	1	1	0	0	1	1	1	1	1	1	1	1	1	1	1	1	1	1	1	1	1
446.4W	dac	0	0	1	1	1	0	1	0	0	1	1	1	1	1	1	1	1	1	1	1	1	1	1	1	1	1	1	1	1	1	1	1	1	1	1	1	1	1	1	1	1	1	1	1	1	1	1	1
446.4X	dac	0	1	1	1	1	1	1	1	1	1	1	1	1	1	1	1	1	1	1	1	1	1	1	1	1	1	1	1	1	1	1	1	1	1	1	1	1	1	1	1	1	1	1	1	1	1	1	1
446.4Y	dac	0	1	1	1	1	1	1	1	1	1	1	1	1	1	1	1	1	1	1	1	1	1	1	1	1	1	1	1	1	1	1	1	1	1	1	1	1	1	1	1	1	1	1	1	1	1	1	1
446.5	dac	0	1	1	1	1	1	1	1	1	1	1	1	1	1	1	1	1	1	1	1	1	1	1	1	1	1	1	1	1	1	1	1	1	1	1	1	1	1	1	1	1	1	1	1	1	1	1	1
446.5A	dac	0	0	1	1	1	0	1	0	0	1	1	1	1	1	1	1	0	1	0	0	1	1	1	1	1	1	1	0	1	0	0	1	1	1	1	1	1	1	0	1	0	0	1	1	1	1	1	1
446.5B	dac	0	0	1	1	0	0	0	0	0	0	0	1	1	1	1	0	0	0	0	0	0	0	1	1	1	1	0	0	0	0	0	0	0	1	1	1	1	0	0	0	0	1	1	1	1	1	1	1
446.5C	dac	0	1	1	1	1	1	1	1	1	1	1	1	1	1	1	1	1	1	1	1	1	1	1	1	1	1	1	1	1	1	1	1	1	1	1	1	1	1	1	1	1	1	1	1	1	1	1	1
446.7A	dac	0	0	1	1	0	0	1	0	1	1	1	1	1	1	1	1	0	1	0	0	0	0	1	1	1	1	1	0	1	0	0	0	0	1	1	1	1	1	0	1	0	0	0	0	1	1	1	1
446.8	dac	0	0	1	1	1	1	1	1	1	1	1	1	1	1	1	1	1	1	1	1	1	1	1	1	1	1	1	1	1	1	1	1	1	1	1	1	1	1	1	1	1	1	1	1	1	1	1	1
000.1	Dll	1	1	1	1	1	1	1	1	1	1	1	1	1	1	1	1	1	1	1	1	1	1	1	1	1	1	1	1	1	1	1	1	1	1	1	1	1	1	1	1	1	1	1	1	1	1	1	1
000.2	Dll	1	1	1	1	1	1	1	1	1	1	1	1	1	1	1	1	1	1	1	1	1	1	1	1	1	1	1	1	1	1	1	1	1	1	1	1	1	1	1	1	1	1	1	1	1	1	1	1
009.1	Dll	0	0		1	1	0		0	0	0	0	0	0		1	0	0		0	0	0	0	0	0		1	1	0		0	0	0	0	0	0		1	1	0		0	0	0	0	0	0		1
009.1a	Dll	1	1	1	1	1	1	1	1	1	1	1	1	1	1	1	1	1	1	1	1	1	1	1	1	1	1	1	1	1	1	1	1	1	1	1	1	1	1	1	1	1	1	1	1	1	1	1	1
009.2	Dll	0	0		0	0	0		0	0	0	0	0	0		0	0	0		0	0	0	0	0	0		0	0	0		0	0	0	0	0	0		0	0	0		0	0	0	0	0	0		0
009.3	Dll	1	1	1	1	1	1	1	1	1	1	1	1	1	1	1	1	1	1	1	1	1	1	1	1	1	1	1	1	1	1	1	1	1	1	1	1	1	1	1	1	1	1	1	1	1	1	1	1
009.54	Dll	0	0		1	1	1		0	0	0	0	0	0		1	1	0		0	0	0	0	0	0		1	1	0		0	0	0	0	0	0		1	1	1		0	0	0	0	0	0		1
009.54a	Dll	0	0		1	1	0		0	0	0	0	0	0		1	1	1		0	0	0	0	0	0		1	1	1		0	0	0	0	0	0		1	1	0		0	0	0	0	0	0		1
009.s1	Dll	0	0		1	0	0		0	0	0	0	0	0		1	0	0		0	0	0	0	0	0		1	0	0		0	0	0	0	0	0		1	0	0		0	0	0	0	0	0		1
009.s2	Dll	0	0		1	0	0		0	0	0	0	0	0		1	0	0		0	0	0	0	0	0		1	0	0		0	0	0	0	0	0		1	0	0		0	0	0	0	0	0		1
009.s3	Dll	0	0		1	1	1		1	0	0	0	0	0		1	1	1		1	0	0	0	0	1		1	1	1		1	0	0	0	0	0		1	1	1		1	0	0	0	0	1		1
009.s5	Dll	0	0		1	0	0		0	0	0	0	0	0		0	0	0		0	0	0	0	0	0		1	0	0		0	0	0	0	0	0		0	0	0		0	0	0	0	0	0		1
176.7	Dll	0	0		0	0	0		0	0	0	0	0	0		0	0	0		0	0	0	0	0	0		0	0	0		0	0	0	0	0	0		0	0	0		0	0	0	0	0	0		0
248.18	Dll	1	0		1	1	1		1	1	1	1	1	1		1	1	1		1	1	1	1	1	1		1	1	1		1	1	1	1	1	1		1	1	1		1	1	1	1	1	1		1
248.3A	Dll	0	1		1	1	1		1	1	1	1	1	1		1	1	1		1	1	1	1	1	1		1	1	1		1	1	1	1	1	1		1	1	1		1	1	1	1	1	1		1
249.4	Dll	0	0		0	0	0		0	0	0	0	0	0		0	0	0		0	0	0	0	0	0		0	0	0		0	0	0	0	0	0		0	0	0		0	0	0	0	0	0		0
249.5	Dll	0	0		1	1	1		1	0	0	0	0	1		1	1	1		1	0	0	0	0	1		1	1	1		1	0	0	0	0	1		1	1	1		1	0	0	0	0	1		1
251.2	Dll	0	1		1	1	1		1	1	1	1	1	1		1	1	1		1	1	1	1	1	1		1	1	1		1	1	1	1	1	1		1	1	1		1	1	1	1	1	1		1
251.3	Dll	0	0		1	1	1		1	0	0	0	0	1		1	1	1		1	0	0	0	0	1		1	1	1		1	0	0	0	0	1		1	1	1		1	0	0	0	0	1		1
251.4	Dll	0	0		1	1	1		1	0	0	0	0	0		1	1	1		1	0	0	0	0	0		1	1	1		1	0	0	0	0	0		1	1	1		1	0	0	0	0	0		1
251.5	Dll	0	0		0	0	0		0	0	0	0	0	0		0	0	0		0	0	0	0	0	0		0	0	0		0	0	0	0	0	0		0	0	0		0	0	0	0	0	0		0
251.6	Dll	0	0		0	0	0		0	0	0	0	0	0		0	0	0		0	0	0	0	0	0		0	0	0		0	0	0	0	0	0		0	0	0		0	0	0	0	0	0		0
251.7	Dll	0	0		1	0	0		0	0	0	0	0	0		1	0	0		0	0	0	0	0	0		1	1	1		0	0	0	0	0	0		1	1	0		0	0	0	0	0	0		1
254.1A	Dll	0	0		1	1	1		1	1	1	1	1	1		1	1	0		0	0	0	0	0	0		1	1	1		1	1	1	1	1	1		1	1	1		1	1	1	1	1	1		1
254.1B	Dll	0	0		1	1	1		1	1	1	1	1	1		1	1	1		1	1	1	0	0	1		1	1	1		1	1	1	1	1	1		1	1	1		1	1	1	1	1	1		1
254.1C	Dll	0	0		1	1	1		1	1	1	1	1	1		1	1	0		0	0	0	0	0	0		1	1	1		1	1	1	1	1	1		1	1	1		1	1	1	1	1	1		1
254.1E	Dll	0	0		1	1	1		1	1	1	1	1	1		1	1	0		0	0	0	0	0	0		1	1	1		1	1	1	1	1	1		1	1	1		1	1	1	1	1	1		1
254.2C	Dll	0	0		1	0	0		0	0	0	0	0	0		1	1	1		1	1	1	1	1	1		1	1	1		1	1	1	1	1	1		1	1	1		1	1	1	1	1	1		1
254.5	Dll	0	0		1	1	1		1	0	0	0	0	0		1	1	1		1	0	0	0	0	0		1	1	1		1	0	0	0	0	0		1	1	1		1	0	0	0	0	0		1
255.1A	Dll	0	0		1	0	0		0	0	0	0	0	0		1	1	0		0	0	0	0	0	0		1	1	1		1	1	1	1	1	1		1	1	1		1	1	1	1	1	1		1
255.1B	Dll	0	0		1	1	1		1	1	1	1	1	1		1	1	1		0	0	1	1	1	1		1	0	0		0	0	0	0	0	0		1	1	0		0	0	0	0	0	0		1
255.1D	Dll	0	1		1	1	1		1	1	1	1	1	1		1	1	1		1	1	1	1	1	1		1	1	1		1	1	1	1	1	1		1	1	1		1	1	1	1	1	1		1
255.1E	Dll	0	0		1	1	0		0	0	0	0	0	0		1	1	1		1	1	1	1	1	1		1	1	1		1	1	1	1	1	1		1	1	1		1	1	1	1	1	1		1
255.1F	Dll	0	0		1	1	1		1	0	0	0	0	1		1	1	1		1	0	0	0	0	1		1	1	1		1	0	0	0	0	1		1	1	1		1	0	0	0	0	1		1
255.2B	Dll	1	0		1	0	0		0	0	0	0	0	0		1	1	1		1	0	0	0	0	1		1	0	0		0	0	0	0	0	0		1	1	0		1	1	1	1	1	1		1
255.2C	Dll	1	0		1	1	0		0	0	0	0	0	0		1	1	1		1	0	0	0	0	1		1	0	0		0	0	0	0	0	0		1	1	1		1	0	0	0	0	1		1
255.2F	Dll	0	0		1	0	0		0	0	0	0	0	0		1	1	1		1	1	1	1	1	1		1	1	1		1	1	1	1	1	1		1	1	1		1	1	1	1	1	1		1
443.12A	Dll	0	0	0	0	0	0	0	0	0	0	0	0	0	0	0	0	0	0	0	0	0	0	0	0	0	0	0	0	0	0	0	0	0	0	0	0	0	0	0	0	0	0	0	0	0	0	0	0
445.3A	Dll	0	0	0	0	0	0	0	0	0	0	0	0	0	0	0	0	0	0	0	0	0	0	0	0	0	0	0	0	0	0	0	0	0	0	0	0	0	0	0	0	0	0	0	0	0	0	0	0
445.3B	Dll	0	0	0	0	0	0	0	0	0	0	0	0	0	0	0	0	0	0	0	0	0	0	0	0	0	0	0	0	0	0	0	0	0	0	0	0	0	0	0	0	0	0	0	0	0	0	0	0
445.3D	Dll	0	0	0	0	0	0	0	0	0	0	0	0	0	0	0	0	0	0	0	0	0	0	0	0	0	0	0	0	0	0	0	0	0	0	0	0	0	0	0	0	0	0	0	0	0	0	0	0
445.4B	Dll	0	0	0	0	0	0	0	0	0	0	0	0	0	0	0	0	0	0	0	0	0	0	0	0	0	0	0	0	0	0	0	0	0	0	0	0	0	0	0	0	0	0	0	0	0	0	0	0
003.s1	Krn	0	0		1	1	1		0	0	0	0	0	0		1	1	1		0	0	0	0	0	0		1	1	1		0	0	0	0	0	0		1	1	1		1	1	0	0	0	0		1
003.s2	Krn	0	0		1	1	1		0	0	0	0	0	0		1	1	1		0	0	0	0	0	0		1	1	1		0	0	0	0	0	0		1	1	1		0	0	0	0	0	0		1
003.s3	Krn	0	0													1	1	1		0	0	0	0	0	0		1	1	1		1	1	0	0	0	0		1	1	1		0	0	0	0	0	0		1
003.s4	Krn	0	0		1	1	1		1	1	1	1	1	0		1	1	1		1	1	1	1	1	0		1	1	1		1	1	1	1	1	0		1	1	1		1	1	1	1	1	0		1
004.s1	Krn	1	1		1	1	1		1	1	1	1	1	1		1	1	1		1	1	1	1	1	1		1	1	1		1	1	1	1	1	1		1	1	1		1	1	1	1	1	1		1
004.s1a	Krn	1	1		1	1	1		1	1	1	1	1	1		1	1	1		1	1	1	1	1	1		1	1	1		1	1	1	1	1	1		1	1	1		1	1	1	1	1	1		1
209.10	Krn	0	0		1	1	1		0	0	0	0	0	0		1	1	0		0	0	0	0	0	0		1	1	1		1	0	0	0	0	0		1	1	1		1	0	0	0	0	0		1
209.4	Krn	0	0		1	1	1		1	1	1	0	0	0		1	1	1		1	1	1	0	0	0		1	1	1		0	0	0	0	0	0		1	1	1		1	1	1	0	0	0		1
209.4a	Krn	0	0		1	1	1		1	1	1	0	0	0		1	1	1		1	1	1	0	0	0		1	1	1		1	1	1	0	0	0		1	1	1		0	0	0	0	0	0		1
209.5	Krn	0	0		1	1	1		1	0	0	0	0	0		1	1	1		0	0	0	0	0	0		1	1	1		0	0	0	0	0	1		1	1	1		1	1	1	1	1	0		1
448.2B	Krn	0	0	1	1	1	0	0	1	1	1	1	1	0	1	1	1	0	0	0	0	0	0	0	0	1	1	1	0	0	0	0	1	1	1	0	1	1	1	0	0	1	1	1	1	1	0	1	1
448.3A	Krn	0	0	1	1	1	0	0	1	1	1	1	1	0	1	1	1	0	0	1	1	1	1	1	0	1	1	0	1	0	1	1	1	1	1	0	1	1	1	0	0	1	1	1	1	1	0	1	1
448.3B	Krn	0	0	1	1	1	0	0	1	1	1	1	1	0	1	1	1	0	0	0	0	1	0	0	0	1	1	1	0	0	1	1	1	1	1	0	1	1	1	0	0	1	1	1	1	1	0	1	1
448.4A	Krn	0	0	1	1	1	0	0	1	1	1	1	1	0	1	1	1	0	0	1	1	1	1	1	0	1	1	1	0	0	1	1	1	1	1	0	1	1	1	0	0	1	1	1	1	1	0	1	1
448.4O	Krn	0	0	1	1	1	0	0	1	1	1	1	1	0	1	1	1	0	0	1	1	1	1	1	0	1	1	0	0	0	0	0	0	0	0	0	1	1	1	0	0	0	0	1	1	1	0	1	1
448.4S	Krn	0	0	1	1	1	0	0	0	0	1	1	1	0	1	1	1	0	0	0	0	0	0	0	0	1	1	1	0	0	0	0	1	1	1	0	1	1	1	0	0	1	1	1	1	1	0	1	1
448.4W	Krn	0	0	1	1	1	0	0	1	1	1	1	1	0	1	1	1	0	0	1	1	1	1	1	0	1	1	0	1	0	1	1	1	1	1	0	1	1	1	0	0	1	1	1	1	1	0	1	1
448.5	Krn	0	0	1	1	1	0	0	0	0	0	0	0	0	1	1	1	0	0	1	1	1	1	0	0	1	1	1	0	0	0	0	1	1	1	0	1	1	1	0	0	0	0	1	1	1	0	1	1
448.7	Krn	0	0	1	1	1	0	0	1	1	1	1	1	0	1	1	1	0	0	1	1	1	1	1	0	1	1	1	0	0	1	1	1	1	1	0	1	1	1	0	0	1	1	1	1	1	0	1	1
031.3	Notch	0	0		1	1	1		0	0	0	0	0	1		1	1	1		0	0	0	0	0	1		1	1	1		0	0	0	0	0	1		1	1	1		1	0	0	0	0	1		1
291.1B	Notch	0	0		1	0	1		1	0	0	0	0	1		1	0	1		1	0	0	0	0	1		1	0	1		1	0	0	0	0	1		1	0	1		1	0	0	0	0	1		1
291.1C	Notch	0	0		1	0	1		1	0	0	0	0	1		1	0	1		1	0	0	0	0	1		1	0	1		1	0	0	0	0	1		1	0	1		1	0	0	0	0	1		1
291.1D	Notch	0	0		1	1	1		1	0	0	0	0	0		1	1	1		1	0	0	0	0	1		1	1	1		1	0	0	0	0	1		1	1	1		1	0	0	0	0	1		1
303.1A	Notch	0	0		1	0	1		1	0	0	0	0	1		1	0	1		1	0	0	0	0	1		1	0	1		1	0	0	0	0	1		1	0	1		1	0	0	0	0	1		1
303.1B	Notch	0	0		1	0	1		1	0	0	0	0	1		1	0	1		1	0	0	0	0	1		1	0	1		1	0	0	0	0	1		1	0	1		1	0	0	0	0	1		1
303.1C	Notch	0	0		1	1	1		1	0	0	0	0	1		1	1	1		1	0	0	0	0	1		1	1	1		1	0	0	0	0	1		1	1	1		1	0	0	0	0	1		1
308.1	Notch	0	0		1	0	1		0	0	0	0	0	1		0	0	1		0	0	0	0	0	1		1	0	1		0	0	0	0	0	1		1	0	1		0	0	0	0	0	1		1
308.2A	Notch	0	0		1	0	1		1	0	0	0	0	1		1	0	1		1	0	0	0	0	1		1	0	1		1	0	0	0	0	1		1	0	1		1	0	0	0	0	1		1
308.2B	Notch	0	0		1	1	0		0	0	0	0	0	0		1	1	1		1	1	1	1	1	1		1	1	1		1	1	1	1	1	1		1	1	1		1	1	1	1	1	1		1
320.1B	Notch	0	0		1	1	1		1	0	0	1	1	1		1	1	1		1	0	0	1	1	1		1	1	1		1	0	1	1	1	1		1	1	1		1	0	0	0	0	1		1
453.1	Notch	0	0	0	0	0	0	1	0	0	0	0	0	1	0	0	0	0	1	0	0	0	0	0	1	0	0	0	0	1	0	0	0	0	0	1	0	0	0	0	1	0	0	0	0	0	1	0	0
453.3A	Notch	0	0	1	1	1	1	1	1	1	1	1	1	1	1	1	1	1	1	1	1	1	1	1	1	1	1	1	1	1	0	0	0	0	0	1	1	1	1	1	1	0	0	1	1	1	1	1	1
453.3B	Notch	0	0	0	0	0	1	1	0	0	0	0	0	1	0	0	0	1	1	0	0	0	0	0	1	0	0	0	1	1	0	0	0	0	0	1	0	0	0	1	1	0	0	0	0	0	1	1	1
455.3Ba	Notch	0	0	0	0	0	0	1	0	0	0	0	0	1	0	0	0	0	1	0	0	0	0	0	1	0	0	0	0	1	0	0	0	0	0	1	0	0	0	0	1	0	0	0	0	0	1	0	0
455.3C	Notch	0	0	1	1	1	1	1	0	0	1	1	1	1	1	1	1	1	1	1	1	1	1	1	1	1	1	1	1	1	1	1	1	1	1	1	1	1	1	1	1	1	1	1	1	1	1	1	1
455.3D	Notch	0	0	1	1	1	0	1	0	0	0	0	0	1	1	1	1	0	1	0	0	0	0	0	1	1	1	1	0	1	0	0	0	0	0	1	1	1	1	0	1	0	0	1	0	0	1	1	0
455.3E	Notch	1	1	1	1	1	1	1	1	1	1	1	1	1	1	1	1	1	1	1	1	1	1	1	1	1	1	1	1	1	1	1	1	1	1	1	1	1	1	1	1	1	1	1	1	1	1	1	1
455.3F	Notch	0	0	0	0	0	0	0	0	0	0	0	0	0	0	0	0	0	0	0	0	0	0	0	0	0	0	0	0	0	0	0	0	0	0	0	0	0	0	0	0	0	0	0	0	0	0	0	0
455.5A	Notch	0	1	1	1	1	1	1	1	1	1	1	1	1	1	1	1	1	1	1	1	1	1	1	1	1	1	1	1	1	1	1	1	1	1	1	1	1	1	1	1	1	1	1	1	1	1	1	1
455.5B	Notch	0	0	1	1	1	1	1	1	1	1	1	1	1	1	1	1	1	1	0	0	0	0	0	1	1	1	1	1	1	1	1	1	1	1	1	1	1	1	1	1	0	0	0	0	1	1	1	1
455.5C	Notch	0	0	1	1	1	1	1	1	1	1	0	1	1	1	1	1	1	1	1	1	1	0	1	1	1	1	1	1	1	1	1	0	0	0	1	1	1	1	1	1	1	1	0	0	0	1	1	1
455.5E	Notch	0	0	1	1	1	1	1	1	1	1	1	1	1	1	1	1	1	1	1	1	1	0	0	1	1	1	1	1	1	1	1	1	1	1	1	1	1	1	1	1	1	1	1	0	0	1	1	1
455.5F	Notch	0	1	1	1	1	1	1	1	1	1	1	1	1	1	1	1	1	1	1	1	1	1	1	1	1	1	1	1	1	1	1	1	1	1	1	1	1	1	1	1	1	1	1	1	1	1	1	1
455.5FD	Notch	0	0	1	1	1	1	1	1	1	1	1	1	1	1	1	1	1	1	1	1	1	1	1	1	1	1	1	1	1	1	1	1	0	0	1	1	1	1	1	1	1	1	1	1	1	1	1	1
455.5G	Notch	0	1	1	1	1	1	1	1	1	1	1	1	1	1	1	1	1	1	1	1	1	1	1	1	1	1	1	1	1	1	1	1	1	1	1	1	1	1	1	1	1	1	1	1	1	1	1	1
455.5H	Notch	1	1	1	1	1	1	1	1	1	1	1	1	1	1	1	1	1	1	1	1	1	1	1	1	1	1	1	1	1	1	1	1	1	1	1	1	1	1	1	1	1	1	1	1	1	1	1	1
455.5I	Notch	0	0	0	0	0	1	1	1	1	0	0	0	1	0	0	0	0	1	0	0	0	0	0	1	1	1	1	1	1	1	1	0	0	0	1	1	1	1	1	1	1	1	1	0	0	1	1	1
455.6A	Notch	1	1	1	1	1	1	1	1	1	1	1	1	1	1	1	1	1	1	1	1	1	1	1	1	1	1	1	1	1	1	1	1	1	1	1	1	1	1	1	1	1	1	1	1	1	1	1	1
455.6B	Notch	0	1	1	1	1	1	1	1	1	1	1	1	1	1	1	1	1	1	1	1	1	1	1	1	1	1	1	1	1	1	1	1	1	1	1	1	1	1	1	1	1	1	1	1	1	1	1	1
459.5	Notch	0	0	0	0	0	1	0	0	0	1	0	0	1	0	0	0	1	1	0	0	0	1	1	1	1	1	0	1	0	0	0	1	1	1	1	0	0	0	0	0	0	0	0	0	0	1	1	1
423.12	Ser	0	1	1	1	1	1	1	1	1	1	1	1	1	1	1	1	1	1	1	1	1	1	1	1	1	1	1	1	1	1	1	1	1	1	1	1	1	1	1	1	1	1	1	1	1	1	1	1
423.4	Ser	1	1	1	1	1	1	1	1	1	1	1	1	1	1	1	1	1	1	1	1	1	1	1	1	1	1	1	1	1	1	1	1	1	1	1	1	1	1	1	1	1	1	1	1	1	1	1	1
021.12	Ser	0	0		1	0	1		0	0	0	0	0	0		1	0	0		0	0	0	0	0	0		1	0	0		0	0	0	0	0	0		1	0	0		0	0	0	0	0	0		1
021.61	Ser	0	0		0	0	0		1	1	1	1	1	1		0	0	0		1	1	1	1	1	1		0	0	0		1	1	1	1	1	1		0	0	0		1	1	1	1	1	1		0
021.7-1	Ser	0	0		1	1	1		0	0	0	0	1	1		1	1	1		0	0	0	0	1	1		1	1	1		0	0	0	0	0	0		1	1	1		0	0	0	0	0	0		1
021.7-2	Ser	0	0		1	1	1		0	0	0	0	0	0		1	1	1		0	0	0	0	0	0		1	1	1		0	0	0	0	0	0		1	1	1		0	0	0	0	0	0		0
021.7-3	Ser	0	0		1	1	0		0	0	0	0	0	0		1	1	0		0	0	0	0	0	0		1	1	0		0	0	0	0	0	0		1	1	0		0	0	0	0	0	0		0
137.10	Ser	0	0		0	0	0		0	0	0	0	0	1		0	0	0		0	0	0	0	0	1		0	0	0		0	0	0	0	0	1		0	0	0		0	0	0	0	0	1		0
188.4	Ser	0	0		1	1	0		0	0	0	0	0	0		1	1	1		1	0	0	0	0	1		1	1	1		1	0	0	0	0	1		1	1	1		1	0	0	0	0	1		1
384.2O	Ser	1	1	1	1	1	1	1	1	1	1	1	1	1	1	1	1	1	1	1	1	1	1	1	1	1	1	1	1	1	1	1	1	1	1	1	1	1	1	1	1	1	1	1	1	1	1	1	1
398.4D	Ser	0	1	1	1	1	1	1	1	1	1	1	1	1	1	1	1	1	1	1	1	1	1	1	1	1	1	1	1	1	1	1	1	1	1	1	1	1	1	1	1	1	1	1	1	1	1	1	1
400.66	Ser	0	0	1	1	1	1	1	0	0	0	0	0	1	1	1	1	1	1	0	0	0	0	0	1	1	1	1	1	1	0	0	0	0	0	1	1	1	1	1	1	0	0	0	0	0	1	1	1
400.6A	Ser	0	0	1	1	1	1	1	0	0	0	0	0	1	1	1	1	1	1	0	0	0	0	0	1	1	1	1	1	1	0	0	0	0	0	1	1	1	1	1	1	0	0	0	0	0	1	1	1
400.6B	Ser	0	0	1	1	1	1	1	0	0	0	0	0	1	1	1	1	1	1	0	0	0	0	0	1	1	1	1	1	1	0	0	0	0	0	1	1	1	1	1	1	0	0	0	0	0	1	1	1
400.6C	Ser	0	0	1	1	1	1	1	0	0	0	0	0	1	1	1	1	1	1	0	0	0	0	0	1	1	1	1	1	1	0	0	0	0	0	1	1	1	1	1	1	0	0	0	0	0	1	1	1
400.6D	Ser	0	0	1	1	1	1	1	0	0	0	0	0	1	1	1	1	1	1	0	0	0	0	0	1	1	1	1	1	1	0	0	0	0	0	1	1	1	1	1	1	0	0	0	0	0	1	1	1
400.6E	Ser	0	0	1	1	1	1	1	0	0	0	0	0	1	1	1	1	1	1	0	0	0	0	0	1	1	1	1	1	1	0	0	0	0	0	1	1	1	1	1	1	0	0	0	0	0	1	1	1
400.6F	Ser	0	1	1	1	1	1	1	1	1	1	1	1	1	1	1	1	1	1	1	1	1	1	1	1	1	1	1	1	1	1	1	1	1	1	1	1	1	1	1	1	1	1	1	1	1	1	1	1
400.6H	Ser	0	0	1	1	1	1	1	0	0	0	0	0	1	1	1	1	1	1	0	0	0	0	0	1	1	1	1	1	1	0	0	0	0	0	1	1	1	1	1	1	0	0	0	0	0	1	1	1
400.6I	Ser	0	0	1	1	0	0	1	0	0	0	0	0	1	1	1	0	0	1	0	0	0	0	0	1	1	1	0	0	1	0	0	0	0	0	1	1	1	0	0	0	0	0	0	0	0	1	1	1
400.6J	Ser	0	0	1	1	1	1	1	0	0	0	0	0	1	1	1	1	1	1	0	0	0	0	0	1	1	1	1	1	1	0	0	0	0	0	1	1	1	1	1	1	0	0	0	0	0	1	1	1
400.6K	Ser	1	1	1	1	1	1	1	1	1	1	1	1	1	1	1	1	1	1	1	1	1	1	1	1	1	1	1	1	1	1	1	1	1	1	1	1	1	1	1	1	1	1	1	1	1	1	1	1
400.6L	Ser	0	0	1	1	1	1	1	0	0	0	0	0	1	1	1	1	1	1	0	0	0	0	0	1	1	1	1	1	1	0	0	0	0	0	1	1	1	1	1	1	0	0	0	0	0	1	1	1
400.6M	Ser	0	0	1	1	1	1	1	0	0	0	0	0	1	1	1	1	1	1	0	0	0	0	0	1	1	1	1	1	1	0	0	0	0	0	1	1	1	0	0	0	0	0	0	0	0	0	1	1
400.6N	Ser	0	0	0	0	0	0	0	0	0	0	0	0	0	0	0	0	0	0	0	0	0	0	0	0	0	0	0	0	0	0	0	0	0	0	0	0	0	0	0	0	0	0	0	0	0	0	0	0
400.8	Ser	1	1	1	1	1	1	1	1	1	1	1	1	1	1	1	1	1	1	1	1	1	1	1	1	1	1	1	1	1	1	1	1	1	1	1	1	1	1	1	1	1	1	1	1	1	1	1	1
401.5A	Ser	0	0	1	1	0	0	1	0	0	0	0	0	1	1	1	0	0	1	0	0	0	0	0	1	1	1	0	0	1	0	0	0	0	0	1	1	1	0	0	1	0	0	0	0	0	1	1	1
401.5C	Ser	0	0	1	1	1	1	1	0	0	0	0	0	1	1	1	1	1	1	0	0	0	0	0	1	1	1	1	1	1	0	0	0	0	0	1	1	1	1	1	1	0	0	0	0	0	1	1	1
401.5E	Ser	0	0	1	1	1	1	1	0	0	0	0	0	1	1	1	1	1	1	0	0	0	0	0	1	1	1	1	1	1	0	0	0	0	0	1	1	1	1	1	1	0	0	0	0	0	1	1	1
401.5F	Ser	0	0	1	1	1	1	1	0	0	0	0	0	1	1	1	1	1	1	0	0	0	0	0	1	1	1	1	1	1	0	0	0	0	0	1	1	1	1	1	1	0	0	0	0	0	1	1	1
401.5I	Ser	0	0	1	1	1	1	1	0	0	0	0	0	1	1	1	1	1	1	0	0	0	0	0	1	1	1	1	1	1	0	0	0	0	0	1	1	1	1	1	1	0	0	0	0	0	1	1	1
401.5J	Ser	0	1	1	1	1	1	1	1	1	1	1	1	1	1	1	1	1	1	1	1	1	1	1	1	1	1	1	1	1	1	1	1	1	1	1	1	1	1	1	1	1	1	1	1	1	1	1	1
401.5K	Ser	0	0	1	1	1	1	1	0	0	0	0	0	1	1	1	1	1	1	0	0	0	0	0	1	1	1	1	1	1	0	0	0	0	0	1	1	1	1	1	1	0	0	0	0	0	1	1	1
401.5L	Ser	0	0	1	1	1	1	1	0	0	0	0	0	1	1	1	1	1	1	0	0	0	0	0	1	1	1	1	1	1	0	0	0	0	0	1	1	1	1	1	1	0	0	0	0	0	1	1	1
405.3A	Ser	0	0	1	1	1	1	1	0	0	0	0	0	1	1	1	1	1	1	0	0	0	0	0	1	1	1	1	1	1	0	0	0	0	0	1	1	1	1	1	1	0	0	0	0	0	1	1	1
405.3B	Ser	0	0	1	1	1	1	1	0	0	0	0	0	1	1	1	1	1	1	0	0	0	0	0	1	1	1	1	1	1	0	0	0	0	0	1	1	1	1	1	1	0	0	0	0	0	1	1	1
405.6A	Ser	0	0	1	1	1	1	1	0	0	0	0	0	1	1	1	1	1	1	0	0	0	0	0	1	1	1	1	1	1	0	0	0	0	0	1	1	1	1	1	1	0	0	0	0	0	1	1	1
405.6B	Ser	0	0	1	1	1	1	1	0	0	0	0	0	1	1	1	1	1	1	0	0	0	0	0	1	1	1	1	1	1	0	0	0	0	0	1	1	1	1	1	1	0	0	0	0	0	1	1	1
405.6C	Ser	0	1	1	1	1	1	1	1	1	1	1	1	1	1	1	1	1	1	1	1	1	1	1	1	1	1	1	1	1	1	1	1	1	1	1	1	1	1	1	1	1	1	1	1	1	1	1	1
405.6D	Ser	0	0	1	1	1	1	1	0	0	0	0	0	1	1	1	1	1	0	0	0	0	0	0	1	1	1	1	1	1	0	0	0	0	0	1	1	1	1	1	1	0	0	0	0	0	1	1	1
405.6F	Ser	0	0	1	1	1	1	1	0	0	0	0	0	1	1	1	1	1	1	0	0	0	0	0	1	1	1	1	1	1	0	0	0	0	0	1	1	1	1	1	1	0	0	0	0	0	1	1	1
405.6G	Ser	0	0	1	1	0	0	0	0	0	0	0	0	1	1	1	1	1	1	0	0	0	0	0	1	1	1	1	1	1	0	0	0	0	0	1	1	1	1	1	1	0	0	0	0	0	1	1	1
405.6H	Ser	0	0	1	1	1	1	1	0	0	0	0	0	1	1	1	1	1	1	0	0	0	0	0	1	1	1	1	1	1	0	0	0	0	0	1	1	1	1	1	1	0	0	0	0	0	1	1	1
405.6I	Ser	0	0	1	1	1	1	1	0	0	0	0	0	1	1	1	1	1	1	0	0	0	0	0	1	1	1	1	1	1	0	0	0	0	0	1	1	1	1	1	1	0	0	0	0	0	1	1	1
405.6J	Ser	0	0	1	1	1	1	1	0	0	0	0	0	1	1	1	1	1	1	0	0	0	0	0	1	1	1	1	1	1	0	0	0	0	0	1	1	1	1	1	1	0	0	0	0	0	1	1	1
405.6Ja	Ser	0	0	1	1	1	1	1	0	0	0	0	0	1	1	1	1	1	1	0	0	0	0	0	1	1	1	1	1	1	0	0	0	0	0	1	1	1	1	1	1	0	0	0	0	0	1	1	1
405.6K	Ser	0	0	1	1	1	1	1	0	0	0	0	0	1	1	1	1	1	1	0	0	0	0	0	1	1	1	1	1	1	0	0	0	0	0	1	1	1	1	1	1	0	0	0	0	0	1	1	1
405.6L	Ser	0	0	1	1	1	1	1	0	0	0	0	0	1	1	1	1	1	1	0	0	0	0	0	1	1	1	1	1	1	0	0	0	0	0	1	1	1	1	1	1	0	0	0	0	0	1	1	1
405.6M	Ser	0	0	1	1	1	1	1	0	0	0	0	0	1	1	1	1	1	1	0	0	0	0	0	1	1	1	1	1	1	0	0	0	0	0	1	1	1	1	1	1	0	0	0	0	0	1	1	1
405.6N	Ser	0	0	1	1	1	1	1	0	0	0	0	0	1	1	1	1	1	1	0	0	0	0	0	1	1	1	1	1	1	0	0	0	0	0	1	1	1	1	1	1	0	0	0	0	0	1	1	1
406.5B	Ser	0	0	1	1	0	0	1	0	0	0	0	0	1	1	1	0	0	1	0	0	0	0	0	1	1	1	0	0	1	0	0	0	0	0	1	1	1	0	0	1	0	0	0	0	0	1	1	1
406.6E	Ser	0	0	1	1	0	1	1	0	0	0	0	0	1	1	1	0	1	1	0	0	0	0	0	1	1	1	1	1	1	0	0	0	0	0	1	1	1	1	1	1	0	0	0	0	0	1	1	1
407.4M	Ser	0	1	1	1	1	1	1	1	1	1	1	1	1	1	1	1	1	1	1	1	1	1	1	1	1	1	1	1	1	1	1	1	1	1	1	1	1	1	1	1	1	1	1	1	1	1	1	1
408.42A	Ser	0	0	1	1	0	0	1	0	0	0	0	0	1	1	1	1	1	1	0	0	0	0	0	1	1	1	1	1	1	0	0	0	0	0	1	1	1	1	1	1	0	0	0	0	0	1	1	1
408.42Aa	Ser	0	0	1	1	0	0	1	0	0	0	0	0	1	1	1	0	0	1	0	0	0	0	0	1	1	1	0	0	0	0	0	0	0	0	1	1	1	0	0	0	0	0	0	0	0	1	1	1
408.42B	Ser	0	0	1	1	1	1	1	0	0	0	0	0	1	1	1	1	1	1	0	0	0	0	0	1	1	1	1	1	1	0	0	0	0	0	1	1	1	1	1	1	0	0	0	0	0	1	1	1
408.42E	Ser	0	0	1	1	1	1	1	0	0	0	0	0	1	1	1	1	1	1	0	0	0	0	0	1	1	1	1	1	1	0	0	0	0	0	1	1	1	1	1	1	0	0	0	0	0	1	1	1
408.42G	Ser	0	0	1	1	1	1	1	0	0	0	0	0	1	1	1	1	1	1	0	0	0	0	0	1	1	1	1	1	1	0	0	0	0	0	1	1	1	1	1	1	0	0	0	0	0	1	1	1
408.42I	Ser	0	0	1	1	1	1	1	0	0	0	0	0	1	1	1	1	1	1	0	0	0	0	0	1	1	1	1	1	1	0	0	0	0	0	1	1	1	1	1	1	0	0	0	0	0	1	1	1
408.42J	Ser	0	0	1	1	1	1	1	0	0	0	0	0	1	1	1	1	1	1	0	0	0	0	0	1	1	1	1	1	1	0	0	0	0	0	1	1	1	1	1	1	0	0	0	0	0	1	1	1
408.42K	Ser	0	0	1	1	1	1	1	0	0	0	0	0	1	1	1	1	1	1	0	0	0	0	0	1	1	1	1	1	1	0	0	0	0	0	1	1	1	1	1	1	0	0	0	0	0	1	1	1
408.42L	Ser	0	0	1	1	1	1	1	0	0	0	0	0	1	1	1	1	1	1	0	0	0	0	0	1	1	1	1	1	1	0	0	0	0	0	1	1	1	1	1	1	0	0	0	0	0	1	1	1
408.42M	Ser	0	0	1	1	1	1	1	0	0	0	0	0	1	1	1	1	1	1	0	0	0	0	0	1	1	1	1	1	1	0	0	0	0	0	1	1	1	1	1	1	0	0	0	0	0	1	1	1
408.42N	Ser	0	0	1	1	1	1	1	0	0	0	0	0	1	1	1	1	1	1	0	0	0	0	0	1	1	1	1	1	1	0	0	0	0	0	1	1	1	1	1	1	0	0	0	0	0	1	1	1
408.42O	Ser	0	1	1	1	1	1	1	1	1	1	1	1	1	1	1	1	1	1	1	1	1	1	1	1	1	1	1	1	1	1	1	1	1	1	1	1	1	1	1	1	1	1	1	1	1	1	1	1
408.4A	Ser	0	0	1	1	1	1	1	0	0	0	0	0	1	1	1	1	1	1	0	0	0	0	0	1	1	1	1	1	1	0	0	0	0	0	1	1	1	1	1	1	0	0	0	0	0	1	1	1
408.4B	Ser	0	0	1	1	1	1	1	0	0	0	0	0	1	1	1	1	1	1	0	0	0	0	0	1	1	1	1	1	1	0	0	0	0	0	1	1	1	1	1	1	0	0	0	0	0	1	1	1
408.4C	Ser	0	0	1	1	1	1	1	0	0	0	0	0	1	1	1	1	1	1	0	0	0	0	0	1	1	1	1	1	1	0	0	0	0	0	1	1	1	1	1	1	0	0	0	0	0	1	1	1
408.4D	Ser	0	0	1	1	1	1	1	0	0	0	0	0	1	1	1	1	1	1	0	0	0	0	0	1	0	0	0	0	0	0	0	0	0	0	0	1	1	1	1	1	0	0	0	0	0	1	1	1
408.4E	Ser	0	0	1	1	1	1	1	0	0	0	0	0	1	1	1	1	1	1	0	0	0	0	0	1	1	1	1	1	1	0	0	0	0	0	1	1	1	1	1	1	0	0	0	0	0	1	1	1
408.4F	Ser	0	0	1	0	0	0	1	0	0	0	0	0	1	1	0	1	1	1	0	0	0	0	0	1	0	0	1	1	1	0	0	0	0	0	1	0	0	1	1	1	0	0	0	0	0	1	1	1
408.4Fa	Ser	0	0	1	1	1	1	1	0	0	0	0	0	1	1	1	1	1	1	0	0	0	0	0	1	1	1	1	1	1	0	0	0	0	0	1	1	1	1	1	1	0	0	0	0	0	1	1	1
408.4G	Ser	0	0	1	1	1	1	1	0	0	0	0	0	1	1	1	1	1	1	0	0	0	0	0	1	1	1	1	1	1	0	0	0	0	0	1	1	1	1	1	1	0	0	0	0	0	1	1	1
408.4Ga	Ser	0	0	1	1	1	1	1	0	0	0	0	0	1	1	1	1	1	1	0	0	0	0	0	1	1	1	1	1	1	0	0	0	0	0	1	1	1	1	1	1	0	0	0	0	0	1	1	1
408.4H	Ser	0	0	1	1	1	1	1	0	0	0	0	0	1	1	1	1	1	1	0	0	0	0	0	1	1	1	1	1	1	0	0	0	0	0	1	1	1	1	1	1	0	0	0	0	0	1	1	1
408.4I	Ser	0	0	0	0	0	0	0	0	0	0	0	0	1	0	0	0	0	0	0	0	0	0	0	1	0	0	0	0	0	0	0	0	0	0	1	0	0	0	0	0	0	0	0	0	0	1	0	0
408.4J	Ser	0	0	1	1	1	1	1	0	0	0	0	0	1	1	1	0	0	0	0	0	0	0	0	1	1	1	1	1	1	0	0	0	0	0	1	1	1	1	1	1	0	0	0	0	0	1	1	1
408.4K	Ser	0	1	1	1	1	1	1	1	1	1	1	1	1	1	1	1	1	1	1	1	1	1	1	1	1	1	1	1	1	1	1	1	1	1	1	1	1	1	1	1	1	1	1	1	1	1	1	1
408.4L	Ser	0	0	1	1	1	1	1	0	0	0	0	0	1	1	1	1	1	1	0	0	0	0	0	1	1	1	1	1	1	0	0	0	0	0	1	1	1	1	1	1	0	0	0	0	0	1	1	1
408.4M	Ser	0	0	1	1	1	1	1	0	0	0	0	0	1	1	1	1	1	1	0	0	0	0	0	1	1	1	1	1	1	0	0	0	0	0	1	1	1	1	1	1	0	0	0	0	0	1	1	0
408.4N	Ser	0	0	1	1	1	1	1	0	0	0	0	0	1	1	1	1	1	1	0	0	0	0	0	1	1	1	1	1	1	0	0	0	0	0	1	1	1	1	1	1	0	0	0	0	0	1	1	1
408.4O	Ser	0	0	1	1	1	1	1	0	0	0	0	0	1	1	1	1	1	1	0	0	0	0	0	1	1	1	1	1	1	0	0	0	0	0	1	1	1	1	1	1	0	0	0	0	0	1	1	1
408.4P	Ser	0	0	1	1	1	1	1	0	0	0	0	0	1	1	1	1	1	1	0	0	0	0	0	1	1	1	1	1	1	0	0	0	0	0	1	1	1	1	1	1	0	0	0	0	0	1	1	1
408.4Q	Ser	0	0	1	1	1	1	1	0	0	0	0	0	1	1	1	1	1	1	0	0	0	0	0	1	1	1	1	1	1	0	0	0	0	0	1	1	1	1	1	1	0	0	0	0	0	1	1	1
408.4R	Ser	0	0	1	1	1	1	1	0	0	0	0	0	1	1	1	1	1	1	0	0	0	0	0	1	1	1	1	1	1	0	0	0	0	0	1	1	1	1	1	1	0	0	0	0	0	1	1	1
408.4S	Ser	0	0	1	1	1	1	1	0	0	0	0	0	1	1	1	1	1	1	0	0	0	0	0	1	1	1	1	1	1	0	0	0	0	0	1	1	1	1	1	1	0	0	0	0	0	1	1	1
408.4T	Ser	0	0	0	0	0	0	0	0	0	0	0	0	0	0	0	1	1	1	0	0	0	0	0	1	1	1	1	0	0	0	0	0	0	0	0	1	1	1	1	1	0	0	0	0	0	1	1	1
408.4U	Ser	0	0	1	1	1	1	1	0	0	0	0	0	1	1	1	1	1	1	0	0	0	0	0	1	1	1	1	1	1	0	0	0	0	0	1	1	1	1	1	1	0	0	0	0	0	1	1	1
408.4V	Ser	0	0	1	1	1	1	1	0	0	0	0	0	1	1	1	1	1	1	0	0	0	0	0	1	1	1	1	1	1	0	0	0	0	0	1	1	1	1	1	1	0	0	0	0	0	1	1	1
408.4W	Ser	0	0	1	1	1	1	1	0	0	0	0	0	1	1	1	1	1	1	0	0	0	0	0	1	1	1	1	1	1	0	0	0	0	0	1	1	1	1	1	1	0	0	0	0	0	1	1	1
408.4X	Ser	0	0	1	1	0	0	0	0	0	0	0	0	1	1	1	0	0	1	0	0	0	0	0	1	1	1	0	0	0	0	0	0	0	0	1	1	1	1	1	1	0	0	0	0	0	1	1	1
408.4Z	Ser	0	0	1	1	1	1	1	0	0	0	0	0	1	1	1	1	1	1	0	0	0	0	0	1	1	1	1	1	1	0	0	0	0	0	1	1	1	1	1	0	0	0	0	0	0	0	1	1
408.6	Ser	0	0	1	1	1	1	1	0	0	0	0	0	1	1	1	1	1	1	0	0	0	0	0	1	1	1	1	1	1	0	0	0	0	0	1	1	1	1	1	1	0	0	0	0	0	1	1	1
423.7B	Ser	0	1	1	1	1	1	1	1	1	1	1	1	1	1	1	1	1	1	1	1	1	1	1	1	1	1	1	1	1	1	1	1	1	1	1	1	1	1	1	1	1	1	1	1	1	1	1	1
423.7E	Ser	0	1	1	1	1	1	1	1	1	1	1	1	1	1	1	1	1	1	1	1	1	1	1	1	1	1	1	1	1	1	1	1	1	1	1	1	1	1	1	1	1	1	1	1	1	1	1	1
423.X	Ser	0	1	1	1	1	1	1	1	1	1	1	1	1	1	1	1	1	1	1	1	1	1	1	1	1	1	1	1	1	1	1	1	1	1	1	1	1	1	1	1	1	1	1	1	1	1	1	1
449.10A	Ser	0	0	0	0	0	0	1	0	0	0	0	0	1	0	0	0	0	1	0	0	0	0	0	1	0	0	0	1	1	0	0	0	0	0	1	0	0	0	1	1	0	0	0	0	0	1	0	0
449.10B	Ser	0	0	0	0	0	1	1	0	0	0	0	0	1	0	0	0	1	1	0	0	0	0	0	1	0	0	0	1	1	0	0	0	0	0	1	0	0	0	0	1	0	0	0	0	0	1	1	1
449.2A	Ser	0	0	1	0	0	1	1	1	1	1	1	1	1	1	0	0	1	1	1	1	1	0	0	1	1	1	1	1	1	1	1	1	1	1	1	1	1	1	1	1	1	1	1	1	1	1	1	0
449.3A	Ser	0	0	1	0	0	1	1	0	0	0	0	0	1	1	0	0	1	1	0	0	0	0	0	1	1	0	0	1	1	0	0	0	0	0	1	1	0	0	1	1	0	0	0	0	0	1	1	0
449.3B	Ser	0	0	0	0	0	1	1	0	0	0	1	1	1	0	0	0	1	1	0	0	0	0	0	0	1	0	0	1	1	1	1	1	1	1	1	1	0	0	1	1	1	1	1	1	1	1	1	0
449.3Ba	Ser	0	0	0	0	0	1	1	1	1	1	0	0	1	0	0	0	1	1	0	0	1	0	0	1	1	1	1	1	1	1	1	1	0	0	1	1	1	1	1	1	1	1	1	0	0	1	1	1
449.3C	Ser	0	0	0	0	0	1	1	0	0	0	0	0	1	0	0	0	0	0	0	0	0	0	0	0	0	0	0	1	1	0	0	0	0	0	1	0	0	0	1	1	0	0	0	0	0	1	0	0
449.3E	Ser	0	0	0	0	0	0	1	0	0	0	0	0	1	0	0	0	0	1	0	0	0	0	0	1	0	0	0	1	1	1	1	1	0	0	1	0	0	0	1	1	0	0	0	0	0	1	0	0
449.3F	Ser	0	0	0	0	0	1	1	0	0	0	0	0	1	0	0	0	1	1	0	0	0	0	0	1	0	0	0	1	1	1	1	0	0	0	1	0	0	0	1	1	0	0	0	0	0	1	0	0
449.3G	Ser	0	0	0	0	0	0	1	0	0	0	0	0	1	0	0	0	0	1	0	0	0	0	0	1	0	0	0	0	1	0	0	0	0	0	1	0	0	0	0	1	0	0	0	0	0	1	0	0
449.4A	Ser	0	0	1	1	1	1	1	1	1	1	1	1	1	1	1	1	1	1	0	0	0	0	0	1	1	1	1	1	1	1	1	1	1	1	1	1	1	1	1	1	1	1	1	1	1	1	1	1
449.4B	Ser	0	0	0	0	0	0	1	0	0	0	0	0	1	0	0	0	0	1	0	0	0	0	0	1	0	0	0	1	1	0	0	0	0	0	1	0	0	0	1	1	0	0	0	0	0	1	0	0
449.4C	Ser	0	0	0	0	0	0	1	0	0	0	0	0	1	0	0	0	0	1	0	0	0	0	0	1	0	0	0	1	1	0	0	0	0	0	1	0	0	0	1	1	0	0	0	0	0	1	0	0
449.4D	Ser	0	0	0	0	0	0	1	0	0	0	0	0	1	0	0	0	0	1	0	0	0	0	0	1	0	0	0	1	1	0	0	0	0	0	1	0	0	0	1	1	0	0	0	0	0	1	0	0
449.4E	Ser	0	1	1	1	1	1	1	1	1	1	1	1	1	1	1	1	1	1	1	1	1	1	1	1	1	1	1	1	1	1	1	1	1	1	1	1	1	1	1	1	1	1	1	1	1	1	1	1
449.4F	Ser	0	0	0	0	0	1	1	0	0	0	0	0	1	0	0	0	1	1	0	0	0	0	0	1	0	0	0	1	1	0	0	0	0	0	1	0	0	0	1	1	0	0	0	0	0	1	0	0
449.4G	Ser	0	0	0	0	0	1	1	0	0	1	0	0	1	0	0	0	1	1	0	0	1	0	0	1	0	0	0	1	1	0	0	0	1	1	1	0	0	0	1	1	0	0	0	1	1	1	0	0
449.4H	Ser	0	1	1	1	1	1	1	1	1	1	1	1	1	1	1	1	1	1	1	1	1	1	1	1	1	1	1	1	1	1	1	1	1	1	1	1	1	1	1	1	1	1	1	1	1	1	1	1
449.4I	Ser	0	0	0	0	0	0	1	0	0	0	0	0	1	0	0	0	0	1	0	0	0	0	0	1	0	0	0	0	1	0	0	0	0	0	1	0	0	0	0	1	0	0	0	0	0	1	0	0
449.4S	Ser	0	0	0	0	0	0	1	0	0	0	0	0	1	0	0	0	0	1	0	0	0	0	0	1	0	0	0	0	1	0	0	0	0	0	1	0	0	0	0	1	0	0	0	0	0	1	0	0
449.4T	Ser	0	0	0	0	0	1	1	0	0	0	0	0	1	0	0	0	1	1	0	0	0	0	0	1	1	0	0	1	1	1	1	1	1	1	1	1	0	0	1	1	1	1	1	1	1	1	1	0
449.4U	Ser	0	0	0	0	0	1	1	1	1	1	1	1	1	0	0	0	1	1	0	0	0	0	0	1	0	0	0	1	1	1	1	1	1	1	1	1	0	0	1	1	1	1	1	0	0	1	1	0
449.4V	Ser	0	1	1	1	1	1	1	1	1	1	1	1	1	1	1	1	1	1	1	1	1	1	1	1	1	1	1	1	1	1	1	1	1	1	1	1	1	1	1	1	1	1	1	1	1	1	1	1
449.4Va	Ser	0	0	0	0	0	1	1	0	0	0	0	0	1	0	0	0	1	1	0	0	0	0	0	1	0	0	0	1	1	0	0	1	0	0	1	0	0	0	1	1	1	1	1	1	1	1	1	1
449.4W	Ser	0	0	1	1	1	1	1	1	1	1	1	1	1	1	1	1	1	1	0	1	1	1	1	1	1	1	1	1	1	1	1	1	1	1	1	1	1	1	1	1	1	1	1	1	1	1	1	1
449.4X	Ser	0	0	0	0	0	1	1	0	0	0	0	0	1	0	0	0	0	1	0	0	0	0	0	1	0	0	0	1	1	0	0	0	0	0	1	0	0	0	1	1	0	0	1	0	0	1	1	0
449.4Y	Ser	0	0	0	0	0	1	1	1	1	1	1	1	1	0	0	0	1	1	1	1	1	1	1	1	1	1	1	1	1	1	1	1	1	1	1	1	1	1	1	1	1	1	1	1	1	1	0	0
449.4Z	Ser	0	0	0	0	0	1	1	0	0	0	0	0	1	0	0	0	1	1	0	0	0	0	0	1	0	0	0	1	1	0	0	0	0	0	1	0	0	0	1	1	0	0	0	0	0	1	0	0
449.5	Ser	0	0	0	0	0	0	1	0	0	0	0	0	1	0	0	0	0	1	0	0	0	0	0	1	0	0	0	0	1	0	0	0	0	0	1	0	0	0	0	1	0	0	0	0	0	1	0	0
454.1	Ser	0	1	1	1	1	1	1	1	1	1	1	1	1	1	1	1	1	1	1	1	1	1	1	1	1	1	1	1	1	1	1	1	1	1	1	1	1	1	1	1	1	1	1	1	1	1	1	1
454.3A	Ser	0	0	0	0	0	1	1	1	1	1	1	1	1	0	0	0	1	1	1	1	1	1	1	1	0	0	0	1	1	1	1	1	1	1	1	0	0	0	1	1	1	1	1	1	1	1	1	0
454.3B	Ser	0	1	1	1	1	1	1	1	1	1	1	1	1	1	1	1	1	1	1	1	1	1	1	1	1	1	1	1	1	1	1	1	1	1	1	1	1	1	1	1	1	1	1	1	1	1	1	1
454.3C	Ser	0	0	0	0	0	1	1	0	0	0	0	0	1	0	0	0	1	1	0	0	0	0	0	1	0	0	0	1	1	1	1	1	0	0	1	0	0	0	1	1	0	0	0	0	0	1	0	0
454.3D	Ser	0	0	0	0	0	0	1	0	0	0	0	0	1	0	0	0	0	1	0	0	0	0	0	1	0	0	0	0	0	0	0	0	0	0	1	0	0	0	0	1	0	0	0	0	0	1	0	0
454.3E	Ser	0	0	0	0	0	0	1	0	0	0	0	0	1	0	0	0	0	1	0	0	0	0	0	1	0	0	0	0	0	0	0	0	0	0	1	0	0	0	0	1	0	0	0	0	0	1	0	0
454.3F	Ser	0	0	0	0	0	0	1	0	0	0	0	0	1	0	0	0	0	1	0	0	0	0	0	1	0	0	0	1	1	0	0	0	0	0	1	0	0	0	1	1	0	0	0	0	0	1	0	0
454.3G	Ser	0	0	0	0	0	0	1	0	0	0	0	0	1	0	0	0	0	1	0	0	0	0	0	1	0	0	0	1	1	0	0	0	0	0	1	0	0	0	1	1	0	0	0	0	0	1	0	0
454.3I	Ser	0	0	0	0	0	1	1	0	0	1	0	0	1	0	0	0	1	1	0	0	1	0	0	1	0	0	0	1	1	0	0	1	0	0	1	0	0	0	1	1	1	1	1	0	0	1	1	0
454.3J	Ser	0	0	0	0	0	1	1	1	1	1	1	1	1	0	0	0	1	1	1	1	1	1	1	1	1	1	1	1	1	1	1	1	1	1	1	0	0	0	0	0	0	0	0	0	0	0	1	1
454.3K	Ser	0	0	0	0	0	1	1	0	0	1	0	0	1	0	0	0	1	1	1	0	0	0	0	1	0	0	0	1	1	1	0	0	0	0	1	0	0	0	1	1	1	0	0	0	0	1	0	0
454.3L	Ser	0	0	0	0	0	1	1	0	0	0	0	0	1	0	0	0	1	1	0	0	0	0	0	1	0	0	0	1	1	0	0	0	0	0	1	0	0	0	1	1	0	0	0	0	0	1	0	0
454.3N	Ser	0	0	1	0	0	1	1	1	1	1	0	0	1	1	0	0	1	1	0	0	0	0	0	1	1	0	0	1	1	1	1	1	0	0	1	1	0	0	1	1	1	1	1	0	0	1	1	0
454.3Na	Ser	0	0	0	0	0	1	1	1	1	1	1	1	1	0	0	0	1	1	1	1	1	1	1	1	0	0	0	1	1	1	1	1	1	1	1	0	0	0	1	1	1	1	1	1	1	1	0	0
454.3Nb	Ser	0	0	0	0	0	0	0	0	0	0	0	0	1	0	0	0	0	0	0	0	0	0	0	1	0	0	0	0	0	0	0	0	0	0	1	0	0	0	0	0	0	0	0	0	0	1	0	0
454.4A	Ser	0	0	0	0	0	1	1	1	1	1	1	1	1	0	0	0	1	1	1	1	1	1	1	1	1	0	0	1	1	1	1	1	1	1	1	1	0	0	1	1	1	1	1	1	1	1	1	0
454.4B	Ser	0	0	0	0	0	0	1	0	0	0	0	0	1	0	0	0	0	1	0	0	0	0	0	1	0	0	0	1	1	0	0	0	0	0	1	0	0	0	1	1	1	1	1	0	0	1	0	0
454.4C	Ser	0	1	1	1	1	1	1	1	1	1	1	1	1	1	1	1	1	1	1	1	1	1	1	1	1	1	1	1	1	1	1	1	1	1	1	1	1	1	1	1	1	1	1	1	1	1	1	1
454.4D	Ser	0	0	0	0	0	0	0	0	0	0	0	0	1	0	0	0	0	0	0	0	0	0	0	1	0	0	0	0	1	0	1	1	0	0	1	0	0	0	0	1	0	0	0	0	0	1	0	0
454.4E	Ser	0	0	0	0	0	0	1	0	0	0	0	0	1	0	0	0	0	1	0	0	0	0	0	1	0	0	0	1	0	0	0	0	0	0	1	0	0	0	1	0	0	0	0	0	0	1	0	0
454.4G	Ser	0	0	0	0	0	0	1	0	0	0	0	0	1	0	0	0	0	1	0	0	0	0	0	1	0	0	0	1	1	0	0	0	0	0	1	0	0	0	1	1	0	0	0	0	0	1	0	0
454.4H	Ser	0	0	0	0	0	0	1	0	0	0	0	0	1	0	0	0	0	1	0	0	0	0	0	1	0	0	0	1	1	1	1	1	0	0	1	0	0	0	1	1	1	1	1	0	0	1	0	0
454.4I	Ser	0	0	0	0	0	1	1	0	0	0	0	0	1	0	0	0	1	1	1	1	1	1	1	1	0	0	0	1	1	1	1	1	1	1	1	0	0	0	1	1	1	1	1	1	1	1	0	0
454.6B	Ser	0	0	0	0	0	0	1	0	0	0	0	0	1	0	0	0	0	1	0	0	0	0	0	1	0	0	0	1	1	0	0	0	0	0	1	0	0	0	1	1	0	0	0	0	0	1	0	0
454.6C	Ser	0	0	0	0	0	0	1	0	0	0	0	0	1	0	0	0	0	1	0	0	0	0	0	1	0	0	0	1	1	0	0	0	0	0	1	0	0	0	1	1	0	0	0	0	0	1	0	0
cst'ser.4/28	Ser	0	0	0	0	0	0	0	0	0	0	0	0	0	0	0	0	0	0	0	0	0	0	0	0	0	0	0	0	0	0	0	0	0	0	0	0	0	0	0	0	0	0	0	0	0	0	0	0
341.A	Delta	0	1	1	1	1	1	1	1	1	1	1	1	1	1	1	1	1	1	1	1	1	1	1	1	1	1	1	1	1	1	1	1	1	1	1	1	1	1	1	1	1	1	1	1	1	1	1	1
341.B	Delta	1	1	1	1	1	1	1	1	1	1	1	1	1	1	1	1	1	1	1	1	1	1	1	1	1	1	1	1	1	1	1	1	1	1	1	1	1	1	1	1	1	1	1	1	1	1	1	1
341.C	Delta	1	1	1	1	1	1	1	1	1	1	1	1	1	1	1	1	1	1	1	1	1	1	1	1	1	1	1	1	1	1	1	1	1	1	1	1	1	1	1	1	1	1	1	1	1	1	1	1
342.3A	Delta	1	1	1	1	1	1	1	1	1	1	1	1	1	1	1	1	1	1	1	1	1	1	1	1	1	1	1	1	1	1	1	1	1	1	1	1	1	1	1	1	1	1	1	1	1	1	1	1
342.5A	Delta	0	1	1	1	1	1	1	1	1	1	1	1	1	1	1	1	1	1	1	1	1	1	1	1	1	1	1	1	1	1	1	1	1	1	1	1	1	1	1	1	1	1	1	1	1	1	1	1
342.5B	Delta	0	1	1	1	1	1	1	1	1	1	1	1	1	1	1	1	1	1	1	1	1	1	1	1	1	1	1	1	1	1	1	1	1	1	1	1	1	1	1	1	1	1	1	1	1	1	1	1
343.2	Delta	1	1	1	1	1	1	1	1	1	1	1	1	1	1	1	1	1	1	1	1	1	1	1	1	1	1	1	1	1	1	1	1	1	1	1	1	1	1	1	1	1	1	1	1	1	1	1	1
343.3	Delta	1	1	1	1	1	1	1	1	1	1	1	1	1	1	1	1	1	1	1	1	1	1	1	1	1	1	1	1	1	1	1	1	1	1	1	1	1	1	1	1	1	1	1	1	1	1	1	1
343.4	Delta	1	1	1	1	1	1	1	1	1	1	1	1	1	1	1	1	1	1	1	1	1	1	1	1	1	1	1	1	1	1	1	1	1	1	1	1	1	1	1	1	1	1	1	1	1	1	1	1
344.2	Delta	1	1	1	1	1	1	1	1	1	1	1	1	1	1	1	1	1	1	1	1	1	1	1	1	1	1	1	1	1	1	1	1	1	1	1	1	1	1	1	1	1	1	1	1	1	1	1	1
344.4A	Delta	1	1	1	1	1	1	1	1	1	1	1	1	1	1	1	1	1	1	1	1	1	1	1	1	1	1	1	1	1	1	1	1	1	1	1	1	1	1	1	1	1	1	1	1	1	1	1	1
344.4B	Delta	0	0	1	0	0	0	1	1	1	1	1	1	1	1	1	1	1	1	1	1	1	1	1	1	1	1	1	1	1	1	1	1	1	1	1	1	1	1	1	1	1	1	1	1	1	1	1	1
344.4C	Delta	0	1	1	1	1	1	1	1	1	1	1	1	1	1	1	1	1	1	1	1	1	1	1	1	1	1	1	1	1	1	1	1	1	1	1	1	1	1	1	1	1	1	1	1	1	1	1	1
344.4D	Delta	0	0	1	0	0	0	1	1	1	1	1	1	1	1	1	1	1	1	1	1	1	1	1	1	1	0	0	0	1	1	1	1	1	1	1	1	1	1	1	1	1	1	1	1	1	1	1	1
344.5B	Delta	1	1	1	1	1	1	1	1	1	1	1	1	1	1	1	1	1	1	1	1	1	1	1	1	1	1	1	1	1	1	1	1	1	1	1	1	1	1	1	1	1	1	1	1	1	1	1	1
344.5C	Delta	0	0	1	0	0	0	0	0	0	0	0	0	0	1	1	1	1	1	1	1	1	1	1	1	1	1	1	1	1	1	1	1	1	1	1	1	1	1	1	1	1	1	1	1	1	1	1	1
344.5D	Delta	1	1	1	1	1	1	1	1	1	1	1	1	1	1	1	1	1	1	1	1	1	1	1	1	1	1	1	1	1	1	1	1	1	1	1	1	1	1	1	1	1	1	1	1	1	1	1	1
344.9	Delta	1	1	1	1	1	1	1	1	1	1	1	1	1	1	1	1	1	1	1	1	1	1	1	1	1	1	1	1	1	1	1	1	1	1	1	1	1	1	1	1	1	1	1	1	1	1	1	1
369.3	Delta	1	1	1	1	1	1	1	1	1	1	1	1	1	1	1	1	1	1	1	1	1	1	1	1	1	1	1	1	1	1	1	1	1	1	1	1	1	1	1	1	1	1	1	1	1	1	1	1
373.4C	Delta	1	1	1	1	1	1	1	1	1	1	1	1	1	1	1	1	1	1	1	1	1	1	1	1	1	1	1	1	1	1	1	1	1	1	1	1	1	1	1	1	1	1	1	1	1	1	1	1
402.4B	Delta	0	1	1	1	1	1	1	1	1	1	1	1	1	1	1	1	1	1	1	1	1	1	1	1	1	1	1	1	1	1	1	1	1	1	1	1	1	1	1	1	1	1	1	1	1	1	1	1
404.1D	Delta	1	1	1	1	1	1	1	1	1	1	1	1	1	1	1	1	1	1	1	1	1	1	1	1	1	1	1	1	1	1	1	1	1	1	1	1	1	1	1	1	1	1	1	1	1	1	1	1
404.3A	Delta	1	1	1	1	1	1	1	1	1	1	1	1	1	1	1	1	1	1	1	1	1	1	1	1	1	1	1	1	1	1	1	1	1	1	1	1	1	1	1	1	1	1	1	1	1	1	1	1
404.3B	Delta	1	1	1	1	1	1	1	1	1	1	1	1	1	1	1	1	1	1	1	1	1	1	1	1	1	1	1	1	1	1	1	1	1	1	1	1	1	1	1	1	1	1	1	1	1	1	1	1
404.3C	Delta	1	1	1	1	1	1	1	1	1	1	1	1	1	1	1	1	1	1	1	1	1	1	1	1	1	1	1	1	1	1	1	1	1	1	1	1	1	1	1	1	1	1	1	1	1	1	1	1
404.3D	Delta	0	0	0	0	1	1	1	1	1	1	1	1	1	0	0	1	1	1	1	1	1	1	1	1	0	0	1	1	1	1	1	1	1	1	1	0	0	1	1	1	1	1	1	1	1	1	0	0
404.3F	Delta	0	0	1	1	1	1	1	1	1	1	1	1	1	1	1	1	1	1	1	1	1	1	1	1	1	1	1	1	1	1	1	1	1	1	1	1	1	1	0	0	0	0	0	0	0	0	1	1
404.6A	Delta	1	1	1	1	1	1	1	1	1	1	1	1	1	1	1	1	1	1	1	1	1	1	1	1	1	1	1	1	1	1	1	1	1	1	1	1	1	1	1	1	1	1	1	1	1	1	1	1
404.6B	Delta	1	1	1	1	1	1	1	1	1	1	1	1	1	1	1	1	1	1	1	1	1	1	1	1	1	1	1	1	1	1	1	1	1	1	1	1	1	1	1	1	1	1	1	1	1	1	1	1
404.6C	Delta	1	1	1	1	1	1	1	1	1	1	1	1	1	1	1	1	1	1	1	1	1	1	1	1	1	1	1	1	1	1	1	1	1	1	1	1	1	1	1	1	1	1	1	1	1	1	1	1
404.6D	Delta	1	1	1	1	1	1	1	1	1	1	1	1	1	1	1	1	1	1	1	1	1	1	1	1	1	1	1	1	1	1	1	1	1	1	1	1	1	1	1	1	1	1	1	1	1	1	1	1
404.6E	Delta	1	1	1	1	1	1	1	1	1	1	1	1	1	1	1	1	1	1	1	1	1	1	1	1	1	1	1	1	1	1	1	1	1	1	1	1	1	1	1	1	1	1	1	1	1	1	1	1
404.6F	Delta	1	1	1	1	1	1	1	1	1	1	1	1	1	1	1	1	1	1	1	1	1	1	1	1	1	1	1	1	1	1	1	1	1	1	1	1	1	1	1	1	1	1	1	1	1	1	1	1
404.6H	Delta	1	1	1	1	1	1	1	1	1	1	1	1	1	1	1	1	1	1	1	1	1	1	1	1	1	1	1	1	1	1	1	1	1	1	1	1	1	1	1	1	1	1	1	1	1	1	1	1
404.8A	Delta	1	1	1	1	1	1	1	1	1	1	1	1	1	1	1	1	1	1	1	1	1	1	1	1	1	1	1	1	1	1	1	1	1	1	1	1	1	1	1	1	1	1	1	1	1	1	1	1
406.4H	Delta	1	1	1	1	1	1	1	1	1	1	1	1	1	1	1	1	1	1	1	1	1	1	1	1	1	1	1	1	1	1	1	1	1	1	1	1	1	1	1	1	1	1	1	1	1	1	1	1
407.1O	Delta	1	1	1	1	1	1	1	1	1	1	1	1	1	1	1	1	1	1	1	1	1	1	1	1	1	1	1	1	1	1	1	1	1	1	1	1	1	1	1	1	1	1	1	1	1	1	1	1
407.42A	Delta	0	0	1	1	1	1	1	0	0	0	0	0	1	1	1	0	1	1	0	0	0	0	0	1	1	1	1	1	1	1	1	1	1	1	1	1	1	1	1	1	1	1	1	1	1	1	1	1
407.42B	Delta	1	1	1	1	1	1	1	1	1	1	1	1	1	1	1	1	1	1	1	1	1	1	1	1	1	1	1	1	1	1	1	1	1	1	1	1	1	1	1	1	1	1	1	1	1	1	1	1
407.42C	Delta	0	1	1	1	1	1	1	1	1	1	1	1	1	1	1	1	1	1	1	1	1	1	1	1	1	1	1	1	1	1	1	1	1	1	1	1	1	1	1	1	1	1	1	1	1	1	1	1
407.42D	Delta	0	1	1	1	1	1	1	1	1	1	1	1	1	1	1	1	1	1	1	1	1	1	1	1	1	1	1	1	1	1	1	1	1	1	1	1	1	1	1	1	1	1	1	1	1	1	1	1
407.42E	Delta	1	1	1	1	1	1	1	1	1	1	1	1	1	1	1	1	1	1	1	1	1	1	1	1	1	1	1	1	1	1	1	1	1	1	1	1	1	1	1	1	1	1	1	1	1	1	1	1
407.42F	Delta	0	1	1	1	1	1	1	1	1	1	1	1	1	1	1	1	1	1	1	1	1	1	1	1	1	1	1	1	1	1	1	1	1	1	1	1	1	1	1	1	1	1	1	1	1	1	1	1
407.42G	Delta	0	1	1	1	1	1	1	1	1	1	1	1	1	1	1	1	1	1	1	1	1	1	1	1	1	1	1	1	1	1	1	1	1	1	1	1	1	1	1	1	1	1	1	1	1	1	1	1
407.42H	Delta	0	1	1	1	1	1	1	1	1	1	1	1	1	1	1	1	1	1	1	1	1	1	1	1	1	1	1	1	1	1	1	1	1	1	1	1	1	1	1	1	1	1	1	1	1	1	1	1
407.4C	Delta	0	1	1	1	1	1	1	1	1	1	1	1	1	1	1	1	1	1	1	1	1	1	1	1	1	1	1	1	1	1	1	1	1	1	1	1	1	1	1	1	1	1	1	1	1	1	1	1
407.4D	Delta	1	1	1	1	1	1	1	1	1	1	1	1	1	1	1	1	1	1	1	1	1	1	1	1	1	1	1	1	1	1	1	1	1	1	1	1	1	1	1	1	1	1	1	1	1	1	1	1
407.4E	Delta	0	1	1	1	1	1	1	1	1	1	1	1	1	1	1	1	1	1	1	1	1	1	1	1	1	1	1	1	1	1	1	1	1	1	1	1	1	1	1	1	1	1	1	1	1	1	1	1
407.4F	Delta	0	1	1	1	1	1	1	1	1	1	1	1	1	1	1	1	1	1	1	1	1	1	1	1	1	1	1	1	1	1	1	1	1	1	1	1	1	1	1	1	1	1	1	1	1	1	1	1
407.4G	Delta	1	1	1	1	1	1	1	1	1	1	1	1	1	1	1	1	1	1	1	1	1	1	1	1	1	1	1	1	1	1	1	1	1	1	1	1	1	1	1	1	1	1	1	1	1	1	1	1
407.4I	Delta	1	1	1	1	1	1	1	1	1	1	1	1	1	1	1	1	1	1	1	1	1	1	1	1	1	1	1	1	1	1	1	1	1	1	1	1	1	1	1	1	1	1	1	1	1	1	1	1
407.4J	Delta	0	0	1	1	1	1	1	1	1	1	1	1	1	1	1	1	1	1	1	1	1	1	1	1	0	1	1	1	1	1	1	1	1	1	1	0	1	1	1	1	1	1	1	1	1	1	1	1
407.4K	Delta	1	1	1	1	1	1	1	1	1	1	1	1	1	1	1	1	1	1	1	1	1	1	1	1	1	1	1	1	1	1	1	1	1	1	1	1	1	1	1	1	1	1	1	1	1	1	1	1
407.4L	Delta	1	1	1	1	1	1	1	1	1	1	1	1	1	1	1	1	1	1	1	1	1	1	1	1	1	1	1	1	1	1	1	1	1	1	1	1	1	1	1	1	1	1	1	1	1	1	1	1
407.4N	Delta	0	0	1	1	1	1	1	0	0	0	0	0	1	1	1	1	1	1	0	0	0	0	0	1	1	1	1	1	1	1	1	1	1	1	1	1	1	1	1	1	1	1	1	1	1	1	1	1
407.4P	Delta	1	1	1	1	1	1	1	1	1	1	1	1	1	1	1	1	1	1	1	1	1	1	1	1	1	1	1	1	1	1	1	1	1	1	1	1	1	1	1	1	1	1	1	1	1	1	1	1
407.4R	Delta	0	0	1	1	1	1	1	1	1	1	1	1	1	1	1	0	0	1	1	1	1	1	1	1	1	1	1	1	1	1	1	1	1	1	1	1	1	1	1	1	1	1	1	1	1	1	1	1
407.4S	Delta	1	1	1	1	1	1	1	1	1	1	1	1	1	1	1	1	1	1	1	1	1	1	1	1	1	1	1	1	1	1	1	1	1	1	1	1	1	1	1	1	1	1	1	1	1	1	1	1
407.4T	Delta	0	1	1	1	1	1	1	1	1	1	1	1	1	1	1	1	1	1	1	1	1	1	1	1	1	1	1	1	1	1	1	1	1	1	1	1	1	1	1	1	1	1	1	1	1	1	1	1
407.4U	Delta	1	1	1	1	1	1	1	1	1	1	1	1	1	1	1	1	1	1	1	1	1	1	1	1	1	1	1	1	1	1	1	1	1	1	1	1	1	1	1	1	1	1	1	1	1	1	1	1
407.4V	Delta	1	1	1	1	1	1	1	1	1	1	1	1	1	1	1	1	1	1	1	1	1	1	1	1	1	1	1	1	1	1	1	1	1	1	1	1	1	1	1	1	1	1	1	1	1	1	1	1
407.4W	Delta	1	1	1	1	1	1	1	1	1	1	1	1	1	1	1	1	1	1	1	1	1	1	1	1	1	1	1	1	1	1	1	1	1	1	1	1	1	1	1	1	1	1	1	1	1	1	1	1
407.4X	Delta	0	0	1	1	1	0	1	1	1	1	1	1	1	1	1	1	0	1	1	1	1	1	1	1	1	1	1	1	1	1	1	1	1	1	1	1	1	1	1	1	1	1	1	1	1	1	1	1
407.4Y	Delta	1	1	1	1	1	1	1	1	1	1	1	1	1	1	1	1	1	1	1	1	1	1	1	1	1	1	1	1	1	1	1	1	1	1	1	1	1	1	1	1	1	1	1	1	1	1	1	1
407.4Z	Delta	0	1	1	1	1	1	1	1	1	1	1	1	1	1	1	1	1	1	1	1	1	1	1	1	1	1	1	1	1	1	1	1	1	1	1	1	1	1	1	1	1	1	1	1	1	1	1	1
407.5A	Delta	0	0	1	1	1	1	1	1	1	1	1	1	1	1	1	1	1	1	1	1	1	1	1	1	1	1	1	1	1	1	1	1	1	1	1	1	1	1	1	1	1	1	1	1	1	1	1	1
407.6	Delta	1	1	1	1	1	1	1	1	1	1	1	1	1	1	1	1	1	1	1	1	1	1	1	1	1	1	1	1	1	1	1	1	1	1	1	1	1	1	1	1	1	1	1	1	1	1	1	1
407.8A	Delta	0	1	1	1	1	1	1	1	1	1	1	1	1	1	1	1	1	1	1	1	1	1	1	1	1	1	1	1	1	1	1	1	1	1	1	1	1	1	1	1	1	1	1	1	1	1	1	1
407.8B	Delta	0	1	1	1	1	1	1	1	1	1	1	1	1	1	1	1	1	1	1	1	1	1	1	1	1	1	1	1	1	1	1	1	1	1	1	1	1	1	1	1	1	1	1	1	1	1	1	1
407.8C	Delta	1	1	1	1	1	1	1	1	1	1	1	1	1	1	1	1	1	1	1	1	1	1	1	1	1	1	1	1	1	1	1	1	1	1	1	1	1	1	1	1	1	1	1	1	1	1	1	1
425.6D	Delta	1	1	1	1	1	1	1	1	1	1	1	1	1	1	1	1	1	1	1	1	1	1	1	1	1	1	1	1	1	1	1	1	1	1	1	1	1	1	1	1	1	1	1	1	1	1	1	1
425.6J	Delta	1	1	1	1	1	1	1	1	1	1	1	1	1	1	1	1	1	1	1	1	1	1	1	1	1	1	1	1	1	1	1	1	1	1	1	1	1	1	1	1	1	1	1	1	1	1	1	1
425.6L	Delta	1	1	1	1	1	1	1	1	1	1	1	1	1	1	1	1	1	1	1	1	1	1	1	1	1	1	1	1	1	1	1	1	1	1	1	1	1	1	1	1	1	1	1	1	1	1	1	1
425.6Q	Delta	1	1	1	1	1	1	1	1	1	1	1	1	1	1	1	1	1	1	1	1	1	1	1	1	1	1	1	1	1	1	1	1	1	1	1	1	1	1	1	1	1	1	1	1	1	1	1	1
425.X	Delta	1	1	1	1	1	1	1	1	1	1	1	1	1	1	1	1	1	1	1	1	1	1	1	1	1	1	1	1	1	1	1	1	1	1	1	1	1	1	1	1	1	1	1	1	1	1	1	1
378.5A	Ser, Dl	1	1	1	1	1	1	1	1	1	1	1	1	1	1	1	1	1	1	1	1	1	1	1	1	1	1	1	1	1	1	1	1	1	1	1	1	1	1	1	1	1	1	1	1	1	1	1	1
387.X	Ser, Dl	1	1	1	1	1	1	1	1	1	1	1	1	1	1	1	1	1	1	1	1	1	1	1	1	1	1	1	1	1	1	1	1	1	1	1	1	1	1	1	1	1	1	1	1	1	1	1	1
391.7	Ser, Dl	1	1	1	1	1	1	1	1	1	1	1	1	1	1	1	1	1	1	1	1	1	1	1	1	1	1	1	1	1	1	1	1	1	1	1	1	1	1	1	1	1	1	1	1	1	1	1	1
398.4B	Ser, Dl	0	0	1	1	1	1	1	0	0	0	0	0	1	1	1	1	1	1	0	0	0	0	0	1	1	1	1	1	1	0	0	0	0	0	1	1	1	1	1	1	0	0	0	0	0	1	1	1
398.4C	Ser, Dl	0	0	1	1	1	1	1	0	0	0	0	0	1	1	1	1	1	1	0	0	0	0	0	1	1	1	1	1	1	0	0	0	0	0	1	1	1	1	1	1	0	0	0	0	0	1	1	1
398.4E	Ser, Dl	0	0	1	1	1	1	1	0	0	0	0	0	1	1	1	1	1	1	0	0	0	0	0	1	1	1	0	0	1	0	0	0	0	0	1	1	1	0	0	1	0	0	0	0	0	1	1	1
399.2	Ser, Dl	0	0	1	1	1	1	1	0	0	0	0	0	1	1	1	1	1	1	0	0	0	0	0	1	1	1	1	1	1	0	0	0	0	0	1	1	1	1	1	1	0	0	0	0	0	1	1	1
399.7A	Ser, Dl	0	0	1	1	1	1	1	0	0	0	0	0	1	1	1	1	1	1	0	0	0	0	0	1	1	1	1	1	1	0	0	0	0	0	1	1	1	1	1	1	0	0	0	0	0	1	1	1
399.7B	Ser, Dl	0	0	1	1	1	1	1	0	0	0	0	0	1	1	1	1	1	1	0	0	0	0	0	1	1	1	1	1	1	0	0	0	0	0	1	1	1	1	1	1	0	0	0	0	0	1	1	1
399.7C	Ser, Dl	1	0	1	1	1	1	1	0	0	0	0	0	0	1	1	1	1	1	0	0	0	0	0	1	1	1	1	1	1	0	0	0	0	0	1	1	1	1	1	1	0	0	0	0	0	1	1	1
399.7D	Ser, Dl	0	1	1	1	1	1	1	1	1	1	1	1	1	1	1	1	1	1	1	1	1	1	1	1	1	1	1	1	1	1	1	1	1	1	1	1	1	1	1	1	1	1	1	1	1	1	1	1
399.7E	Ser, Dl	0	0	0	0	0	0	1	0	0	0	0	0	1	0	0	0	0	1	0	0	0	0	0	1	0	0	0	0	0	0	0	0	0	0	0	0	0	0	0	0	0	0	0	0	0	1	0	0
399.7F	Ser, Dl	0	0	1	1	1	1	1	0	0	0	0	0	1	1	1	1	1	1	0	0	0	0	0	1	0	1	1	1	1	0	0	0	0	0	1	0	1	1	1	1	0	0	0	0	0	1	1	1
399.7G	Ser, Dl	0	0	1	1	1	1	1	0	0	0	0	0	1	1	1	1	1	1	0	0	0	0	0	1	1	1	1	1	1	0	0	0	0	0	1	1	1	1	1	1	0	0	0	0	0	1	1	1
399.7H	Ser, Dl	0	0	1	1	1	1	1	0	0	0	0	0	1	1	1	1	1	1	0	0	0	0	0	1	1	1	1	1	1	0	0	0	0	0	1	1	1	1	1	1	0	0	0	0	0	1	1	1
399.7I	Ser, Dl	0	1	1	1	1	1	1	1	1	1	1	1	1	1	1	1	1	1	1	1	1	1	1	1	1	1	1	1	1	1	1	1	1	1	1	1	1	1	1	1	1	1	1	1	1	1	1	1
399.7J	Ser, Dl	0	1	1	1	1	1	1	1	1	1	1	1	1	1	1	1	1	1	1	1	1	1	1	1	1	1	1	1	1	1	1	1	1	1	1	1	1	1	1	1	1	1	1	1	1	1	1	1
399.7L	Ser, Dl	0	1	1	1	1	1	1	1	1	1	1	1	1	1	1	1	1	1	1	1	1	1	1	1	1	1	1	1	1	1	1	1	1	1	1	1	1	1	1	1	1	1	1	1	1	1	1	1
399.7La	Ser, Dl	0	1	1	1	1	1	1	1	1	1	1	1	1	1	1	1	1	1	1	1	1	1	1	1	1	1	1	1	1	1	1	1	1	1	1	1	1	1	1	1	1	1	1	1	1	1	1	1
399.7M	Ser, Dl	0	0	1	1	1	1	1	0	0	0	0	0	1	1	1	1	1	1	0	0	0	0	0	1	1	1	1	1	1	0	0	0	0	0	1	1	1	1	1	1	0	0	0	0	0	1	1	1
404.8B	Ser, Dl	1	1	1	1	1	1	1	1	1	1	1	1	1	1	1	1	1	1	1	1	1	1	1	1	1	1	1	1	1	1	1	1	1	1	1	1	1	1	1	1	1	1	1	1	1	1	1	1
407.4Q	Ser, Dl	1	1	1	1	1	1	1	1	1	1	1	1	1	1	1	1	1	1	1	1	1	1	1	1	1	1	1	1	1	1	1	1	1	1	1	1	1	1	1	1	1	1	1	1	1	1	1	1
408.6G	Ser, Dl	1	0	1	1	1	1	1	1	1	1	1	1	1	1	1	1	1	0	0	0	0	0	0	1	1	1	1	1	1	1	1	1	1	1	1	1	1	1	1	1	1	1	1	1	1	1	1	1
025.10	odd	0	0		1	1	1		0	1	1	1	1	1		1	1	1		0	1	1	1	1	1		1	1	1		0	1	1	1	1	1		1	1	1		1	1	1	1	1	1		1
025.15	odd	0	0		1	1	1		0	1	1	1	1	1		1	1	0		0	0	1	1	1	1		1	1	0		0	1	1	1	1	1		1	1	0		0	1	1	1	1	1		1
025.18	odd	0	0		1	1	1		1	1	1	1	1	1		1	1	1		0	1	1	1	1	1		1	1	1		1	1	1	1	1	1		1	1	1		1	1	1	1	1	1		1
025.8-1	odd	0	0		1	1	1		0	0	1	1	1	1		1	1	1		0	0	1	1	1	1		1	1	1		0	0	1	1	1	1		1	1	1		0	0	1	1	1	1		1
025.8-2	odd	0	0		1	1	1		0	0	1	1	1	1		1	1	1		1	1	1	1	1	1		1	1	1		1	1	1	1	1	1		1	1	1		1	1	1	1	1	1		1
041.12	odd	0	0		1	1	1		0	1	1	1	1	1		1	1	1		0	1	1	1	1	1		1	1	1		0	1	1	1	1	1		1	1	1		0	1	1	1	1	1		1
041.16	odd	0	0		1	1	0		0	1	1	1	1	1		1	1	0		0	1	1	1	1	1		1	1	0		0	1	1	1	1	1		1	1	0		0	1	1	1	1	1		1
041.2	odd	0	1		1	1	1		1	1	1	1	1	1		1	1	1		1	1	1	1	1	1		1	1	1		1	1	1	1	1	1		1	1	1		1	1	1	1	1	1		1
157.28	odd	0	1		1	1	1		1	1	1	1	1	1		1	1	1		1	1	1	1	1	1		1	1	1		1	1	1	1	1	1		1	1	1		1	1	1	1	1	1		1
458.2	odd	1	1	1	1	1	1	1	1	1	1	1	1	1	1	1	1	1	1	1	1	1	1	1	1	1	1	1	1	1	1	1	1	1	1	1	1	1	1	1	1	1	1	1	1	1	1	1	1
458.3A	odd	0	1	1	1	1	1	1	1	1	1	1	1	1	1	1	1	1	1	1	1	1	1	1	1	1	1	1	1	1	1	1	1	1	1	1	1	1	1	1	1	1	1	1	1	1	1	1	1
458.3B	odd	0	0	0	0	0	0	1	0	1	1	1	1	1	0	0	0	0	1	0	1	1	1	1	1	0	0	0	0	0	0	1	1	1	1	1	0	0	0	1	0	1	1	1	1	1	1	0	0
458.3C	odd	0	0	0	0	0	0	1	1	1	1	1	1	1	0	0	0	1	1	1	1	1	1	1	1	0	0	0	1	1	1	1	1	1	1	1	0	0	0	1	1	0	0	1	1	1	1	0	0
458.3D	odd	1	1	1	1	1	1	1	1	1	1	1	1	1	1	1	1	1	1	1	1	1	1	1	1	1	1	1	1	1	1	1	1	1	1	1	1	1	1	1	1	1	1	1	1	1	1	1	1
458.3E	odd	1	1	1	1	1	1	1	1	1	1	1	1	1	1	1	1	1	1	1	1	1	1	1	1	1	1	1	1	1	1	1	1	1	1	1	1	1	1	1	1	1	1	1	1	1	1	1	1
458.3F	odd	0	0	0	0	0	0	0	0	0	0	0	0	0	0	0	0	0	0	0	0	1	1	1	1	0	0	0	0	0	0	1	1	1	1	1	0	0	0	0	0	0	1	1	1	1	1	0	0
458.3H	odd	0	1	1	1	1	1	1	1	1	1	1	1	1	1	1	1	1	1	1	1	1	1	1	1	1	1	1	1	1	1	1	1	1	1	1	1	1	1	1	1	1	1	1	1	1	1	1	1
458.3I	odd	1	1	1	1	1	1	1	1	1	1	1	1	1	1	1	1	1	1	1	1	1	1	1	1	1	1	1	1	1	1	1	1	1	1	1	1	1	1	1	1	1	1	1	1	1	1	1	1
458.3J	odd	0	0	0	0	0	0	0	0	0	1	1	1	1	0	0	0	0	0	0	0	1	1	1	1	0	0	0	0	0	0	0	0	0	0	0	0	0	0	0	0	0	1	1	1	1	1	0	0
458.3K	odd	0	1	1	1	1	1	1	1	1	1	1	1	1	1	1	1	1	1	1	1	1	1	1	1	1	1	1	1	1	1	1	1	1	1	1	1	1	1	1	1	1	1	1	1	1	1	1	1
458.3L	odd	0	1	1	1	1	1	1	1	1	1	1	1	1	1	1	1	1	1	1	1	1	1	1	1	1	1	1	1	1	1	1	1	1	1	1	1	1	1	1	1	1	1	1	1	1	1	1	1
458.4B	odd	0	0	0	0	0	1	1	0	1	1	1	1	1	0	0	0	1	1	0	1	1	1	1	1	0	0	0	0	0	1	1	1	1	1	1	0	0	0	0	0	0	0	1	1	1	1	0	0
458.4C	odd	0	0	1	1	1	1	1	1	1	1	1	1	1	1	1	1	1	1	1	1	1	0	0	1	1	1	1	1	1	1	1	1	1	1	1	1	1	1	1	1	1	1	1	1	1	1	1	1
458.4D	odd	0	1	1	1	1	1	1	1	1	1	1	1	1	1	1	1	1	1	1	1	1	1	1	1	1	1	1	1	1	1	1	1	1	1	1	1	1	1	1	1	1	1	1	1	1	1	1	1
458.4E	odd	0	0	1	1	1	1	1	1	1	1	1	1	1	1	1	1	0	1	0	1	1	1	1	1	1	1	1	1	1	1	1	1	1	1	1	1	1	1	1	1	1	1	1	1	1	1	1	1
458.4F	odd	0	0	0	0	0	0	1	0	1	1	1	1	1	0	0	0	0	1	0	1	1	1	1	1	0	0	0	1	1	1	1	1	1	1	1	0	0	0	1	1	1	1	1	1	1	1	0	0
458.4G	odd	0	0	0	0	0	1	1	0	0	1	1	1	1	0	0	0	1	1	0	0	1	1	1	1	0	0	0	1	1	1	1	1	1	1	1	0	0	0	1	1	1	1	1	1	1	1	0	0
458.4H	odd	1	1	1	1	1	1	1	1	1	1	1	1	1	1	1	1	1	1	1	1	1	1	1	1	1	1	1	1	1	1	1	1	1	1	1	1	1	1	1	1	1	1	1	1	1	1	1	1
458.5/30	odd	0	0	0	0	0	1	1	0	1	1	1	1	1	0	0	0	1	1	0	1	1	1	1	1	0	0	0	0	0	0	0	0	0	0	0	0	0	0	0	1	1	1	1	1	1	1	1	1
458.5/30a	odd	0	0	0	0	0	1	0	0	1	1	1	1	1	0	0	0	0	0	0	1	1	1	1	1	0	0	0	1	0	0	1	1	1	1	1	0	0	0	1	0	0	1	1	1	1	1	0	0
458.5G	odd	0	1	1	1	1	1	1	1	1	1	1	1	1	1	1	1	1	1	1	1	1	1	1	1	1	1	1	1	1	1	1	1	1	1	1	1	1	1	1	1	1	1	1	1	1	1	1	1
458.6A	odd	0	0	0	0	0	0	0	0	0	0	0	0	0	0	0	0	0	0	0	0	0	0	0	0	0	0	0	0	0	0	0	0	0	0	0	0	0	0	0	0	0	0	0	0	0	0	0	0
458.6B	odd	0	0	0	0	0	0	0	0	0	0	0	1	1	0	0	0	0	0	0	0	0	0	1	1	0	0	0	1	0	1	1	1	1	1	1	0	0	0	1	0	1	1	1	1	1	1	0	0
461.2A	odd	1	1	1	1	1	1	1	1	1	1	1	1	1	1	1	1	1	1	1	1	1	1	1	1	1	1	1	1	1	1	1	1	1	1	1	1	1	1	1	1	1	1	1	1	1	1	1	1
461.2B	odd	0	1	1	1	1	1	1	1	1	1	1	1	1	1	1	1	1	1	1	1	1	1	1	1	1	1	1	1	1	1	1	1	1	1	1	1	1	1	1	1	1	1	1	1	1	1	1	1
461.2C	odd	1	1	1	1	1	1	1	1	1	1	1	1	1	1	1	1	1	1	1	1	1	1	1	1	1	1	1	1	1	1	1	1	1	1	1	1	1	1	1	1	1	1	1	1	1	1	1	1
461.3D	odd	0	0	0	0	0	0	0	0	0	0	0	0	0	0	0	0	0	0	0	0	0	0	0	0	0	0	0	0	0	0	0	0	0	0	0	0	0	0	0	0	0	1	1	1	1	1	0	0
461.3E	odd	0	0	0	0	0	0	1	0	0	1	1	1	1	0	0	0	0	1	0	0	1	1	1	1	0	0	0	1	0	0	1	1	1	1	1	0	0	0	0	1	0	0	1	1	1	1	0	0
461.4A	odd	0	0	0	0	0	0	0	0	1	1	1	1	1	0	0	0	0	0	0	1	1	1	1	1	0	0	0	1	0	0	0	1	1	1	1	0	0	0	1	0	1	1	1	1	1	1	0	0
461.4B	odd	0	0	1	1	1	0	1	0	1	1	1	1	1	1	1	1	0	1	0	1	1	1	1	1	1	1	1	1	1	1	1	1	1	1	1	1	1	1	1	1	1	1	1	1	1	1	1	1
461.4C	odd	0	0	0	0	0	0	1	0	1	1	1	1	1	0	0	0	0	1	0	1	1	1	1	1	0	0	0	1	1	1	1	1	1	1	1	0	0	0	1	1	1	1	1	1	1	1	0	0
461.4E	odd	0	1	1	1	1	1	1	1	1	1	1	1	1	1	1	1	1	1	1	1	1	1	1	1	1	1	1	1	1	1	1	1	1	1	1	1	1	1	1	1	1	1	1	1	1	1	1	1
461.4F	odd	0	0	0	0	0	0	1	0	0	1	1	1	1	0	0	0	0	1	0	0	1	1	1	1	0	0	0	0	0	0	0	1	1	1	1	0	0	0	0	0	0	0	1	1	1	1	0	0
461.4G	odd	0	0	0	0	0	0	1	0	1	1	1	1	1	0	0	0	0	0	0	0	1	1	1	1	0	0	0	0	0	0	1	1	1	1	1	0	0	0	0	0	0	1	1	1	1	1	0	0
461.4H	odd	0	0	0	0	0	0	1	0	1	1	1	1	1	0	0	0	0	1	0	1	1	1	1	1	0	0	0	1	1	1	1	1	1	1	1	0	0	0	1	1	1	1	1	1	1	1	0	0
461.4I	odd	0	0	1	1	1	0	1	0	1	1	1	1	1	1	1	1	0	1	0	1	1	1	1	1	1	1	1	1	1	1	1	1	1	1	1	1	1	1	1	1	1	1	1	1	1	1	1	1
461.4J	odd	0	1	1	1	1	1	1	1	1	1	1	1	1	1	1	1	1	1	1	1	1	1	1	1	1	1	1	1	1	1	1	1	1	1	1	1	1	1	1	1	1	1	1	1	1	1	1	1
461.4K	odd	0	0	0	0	0	0	1	0	1	1	1	1	1	0	0	0	1	0	0	1	1	1	1	1	0	0	0	1	0	0	1	1	1	1	1	0	0	0	1	1	1	1	1	1	1	1	0	0
461.6A	odd	0	0	0	0	0									0	0	0	0	0	0	0	1	1	1	1	0	0	0									0	0	0	1	0	0	1	1	1	1	1	0	0
461.6B	odd	0	0	0	0	0	0	1	0	1	1	1	1	1	0	0	0	0	1	0	1	1	1	1	1	0	0	0	1	1	0	0	1	1	1	1	0	0	0	1	1	1	1	1	1	1	1	0	0
022.20	bowl	0	0		0	0	0		0	0	1	1	1	1		0	0	0		0	0	1	1	1	1		0	0	0		0	0	1	1	1	1		0	0	0		0	0	1	1	1	1		0
022.28	bowl	0	0		0	0	0		0	0	1	1	1	1		0	0	0		0	0	1	1	1	1		0	0	0		0	0	1	1	1	1		0	0	0		0	0	1	1	1	1		1
022.36	bowl	0	0		0	0	0		0	0	1	1	1	1		0	0	0		0	0	1	1	1	1		0	0	0		0	0	1	1	1	1		0	0	0		0	0	0	0	0	1		0
022.4	bowl	1	1
022.7	bowl	0	0		1	1	1		0	1	1	1	1	1		1	1	1		0	0	0	0	0	0		1	1	1		1	1	1	1	1	1		1	1	0		0	0	0	0	0	0		1
022.7-1	bowl	0	0		1	1	1		0	1	1	1	1	1		1	1	1		0	1	1	1	1	1		1	1	0		0	0	1	1	1	1		1	1	0		0	0	1	1	1	1		1
022.7-2	bowl	0	0		1	1	1		0	0	0	0	1	1		1	1	0		0	1	1	1	1	1		1	1	1		0	0	0	0	1	0		1	1	1		1	1	1	1	1	1		1
036.A	bowl	0	0		0	0	0		0	0	1	1	1	1		0	0	0		0	0	1	1	1	1		0	0	0		0	0	0	1	1	1		0	0	0		0	0	0	1	1	1		0
036.B	bowl	0	0		1	0	0		0	0	1	1	1	1		1	0	0		0	0	0	1	1	1		1	0	0		0	0	0	0	1	1		1	0	0		0	1	1	1	1	1		1
036.24	bowl	0	0		1	1	1		0	0	1	1	1	1		1	1	1		0	0	1	1	1	1		1	1	1		0	1	1	1	1	1		1	1	1		0	1	1	1	1	1		1
036.27	bowl	0	0		1	1	0		0	1	1	1	1	1		1	1	0		0	1	1	1	1	1		1	1	0		0	1	1	1	1	1		1	1	0		0	1	1	1	1	1		1
460.3A	bowl	1	1	1	1	1	1	1	1	1	1	1	1	1	1	1	1	1	1	1	1	1	1	1	1	1	1	1	1	1	1	1	1	1	1	1	1	1	1	1	1	1	1	1	1	1	1	1	1
460.3B	bowl	1	1	1	1	1	1	1	1	1	1	1	1	1	1	1	1	1	1	1	1	1	1	1	1	1	1	1	1	1	1	1	1	1	1	1	1	1	1	1	1	1	1	1	1	1	1	1	1
460.3C	bowl	1	0	1	1	1	1	1	1	1	1	1	1	1	1	1	1	1	1	1	1	1	1	1	1	1	1	1	0	0	0	0	0	0	0	0	1	1	1	1	1	1	1	1	1	1	1	1	1
460.3D	bowl	0	1	1	1	1	1	1	1	1	1	1	1	1	1	1	1	1	1	1	1	1	1	1	1	1	1	1	1	1	1	1	1	1	1	1	1	1	1	1	1	1	1	1	1	1	1	1	1
460.3E	bowl	0	1	1	1	1	1	1	1	1	1	1	1	1	1	1	1	1	1	1	1	1	1	1	1	1	1	1	1	1	1	1	1	1	1	1	1	1	1	1	1	1	1	1	1	1	1	1	1
460.3F	bowl	0	1	1	1	1	1	1	1	1	1	1	1	1	1	1	1	1	1	1	1	1	1	1	1	1	1	1	1	1	1	1	1	1	1	1	1	1	1	1	1	1	1	1	1	1	1	1	1
460.3G	bowl	1	1	1	1	1	1	1	1	1	1	1	1	1	1	1	1	1	1	1	1	1	1	1	1	1	1	1	1	1	1	1	1	1	1	1	1	1	1	1	1	1	1	1	1	1	1	1	1
460.3I	bowl	1	1	1	1	1	1	1	1	1	1	1	1	1	1	1	1	1	1	1	1	1	1	1	1	1	1	1	1	1	1	1	1	1	1	1	1	1	1	1	1	1	1	1	1	1	1	1	1
460.3K	bowl	1	1	1	1	1	1	1	1	1	1	1	1	1	1	1	1	1	1	1	1	1	1	1	1	1	1	1	1	1	1	1	1	1	1	1	1	1	1	1	1	1	1	1	1	1	1	1	1
460.4A	bowl	0	1	1	1	1	1	1	1	1	1	1	1	1	1	1	1	1	1	1	1	1	1	1	1	1	1	1	1	1	1	1	1	1	1	1	1	1	1	1	1	1	1	1	1	1	1	1	1
460.4B	bowl	0	0	1	1	1	1	1	1	1	1	1	1	1	1	1	1	1	1	1	1	1	1	1	1	1	1	1	1	1	1	1	1	1	1	1	1	1	1	1	1	1	1	1	1	1	1	1	0
460.4C	bowl	0	0	0	0	0	0	0	0	0	1	1	0	1	0	0	0	0	0	0	0	1	1	1	1	0	0	0	0	0	0	1	0	1	1	1	0	0	0	0	0	0	0	1	1	1	1	0	0
460.4D	bowl	0	0	0	0	0	1	0	0	1	1	1	1	1	0	0	0	1	0	0	0	0	1	1	1	0	0	0	1	0	0	1	1	1	1	1	0	0	0	0	0	0	1	1	1	1	1	0	0
460.4E	bowl	0	1	1	1	1	1	1	1	1	1	1	1	1	1	1	1	1	1	1	1	1	1	1	1	1	1	1	1	1	1	1	1	1	1	1	1	1	1	1	1	1	1	1	1	1	1	1	1
460.4F	bowl	0	1	1	1	1	1	1	1	1	1	1	1	1	1	1	1	1	1	1	1	1	1	1	1	1	1	1	1	1	1	1	1	1	1	1	1	1	1	1	1	1	1	1	1	1	1	1	1
460.4G	bowl	1	1	1	1	1	1	1	1	1	1	1	1	1	1	1	1	1	1	1	1	1	1	1	1	1	1	1	1	1	1	1	1	1	1	1	1	1	1	1	1	1	1	1	1	1	1	1	1
460.4H	bowl	1	0	1	1	1	1	1	1	1	1	1	1	1	1	1	1	1	1	1	1	1	1	1	1	1	1	1	1	1	1	1	1	1	1	1	1	1	1	1	1	1	1	1	1	1	1	1	1
460.4I	bowl	1	1	1	1	1	1	1	1	1	1	1	1	1	1	1	1	1	1	1	1	1	1	1	1	1	1	1	1	1	1	1	1	1	1	1	1	1	1	1	1	1	1	1	1	1	1	1	1
460.5/30A	bowl	1	1	1	1	1	1	1	1	1	1	1	1	1	1	1	1	1	1	1	1	1	1	1	1	1	1	1	1	1	1	1	1	1	1	1	1	1	1	1	1	1	1	1	1	1	1	1	1
460.5/30B	bowl	0	1	1	1	1	1	1	1	1	1	1	1	1	1	1	1	1	1	1	1	1	1	1	1	1	1	1	1	1	1	1	1	1	1	1	1	1	1	1	1	1	1	1	1	1	1	1	1
460.5A	bowl	0	0	0	0	0	0	0	0	1	1	1	1	1	0	0	0	0	0	0	1	1	1	1	1	0	0	0	0	0	0	1	1	0	0	1	0	0	0	0	0	0	0	0	0	0	0	0	0
460.5B	bowl	0	0	1	1	1	1	1	1	1	1	1	1	1	1	1	1	1	1	1	1	1	1	1	1	1	1	0	1	0	1	1	1	1	1	1	1	1	0	1	0	1	1	1	1	1	1	0	0
460.6A	bowl	0	1	1	1	1	1	1	1	1	1	1	1	1	1	1	1	1	1	1	1	1	1	1	1	1	1	1	1	1	1	1	1	1	1	1	1	1	1	1	1	1	1	1	1	1	1	1	1
460.6B	bowl	1	1	1	1	1	1	1	1	1	1	1	1	1	1	1	1	1	1	1	1	1	1	1	1	1	1	1	1	1	1	1	1	1	1	1	1	1	1	1	1	1	1	1	1	1	1	1	1
462.1	bowl	0	1	1	1	1	1	1	1	1	1	1	1	1	1	1	1	1	1	1	1	1	1	1	1	1	1	1	1	1	1	1	1	1	1	1	1	1	1	1	1	1	1	1	1	1	1	1	1
462.3A	bowl	0	0	0	0	0	0	1	0	1	1	1	1	1	0	0	0	0	0	0	1	1	1	1	1	0	0	0	0	0	0	1	1	1	1	1	0	0	0	0	0	0	0	0	0	0	1	0	0
462.3B	bowl	0	0	0	0	0	1	1	0	0	1	1	1	1	0	0	0	1	1	0	0	0	0	0	1	0	0	0	1	1	0	0	0	1	1	1	0	0	0	1	1	0	0	1	1	1	1	0	0
462.3C	bowl	0	1	1	1	1	1	1	1	1	1	1	1	1	1	1	1	1	1	1	1	1	1	1	1	1	1	1	1	1	1	1	1	1	1	1	1	1	1	1	1	1	1	1	1	1	1	1	1
462.3D	bowl	1	1	1	1	1	1	1	1	1	1	1	1	1	1	1	1	1	1	1	1	1	1	1	1	1	1	1	1	1	1	1	1	1	1	1	1	1	1	1	1	1	1	1	1	1	1	1	1
462.4A	bowl	0	1	1	1	1	1	1	1	1	1	1	1	1	1	1	1	1	1	1	1	1	1	1	1	1	1	1	1	1	1	1	1	1	1	1	1	1	1	1	1	1	1	1	1	1	1	1	1
462.4B	bowl	0	0	0	0	0	0	0	0	0	1	1	1	1	0	0	0	0	0	0	0	1	1	1	1	0	0	0	0	0	0	0	1	1	1	1	0	0	0	0	0	0	1	1	1	1	1	0	0
462.4C	bowl	0	0	0	0	0	0	1	0	1	1	1	1	1	0	0	0	0	1	0	1	1	1	1	1	0	0	0	1	1	1	1	1	1	1	1	0	0	0	1	1	1	1	1	1	1	1	0	0
462.4D	bowl	0	1	1	1	1	1	1	1	1	1	1	1	1	1	1	1	1	1	1	1	1	1	1	1	1	1	1	1	1	1	1	1	1	1	1	1	1	1	1	1	1	1	1	1	1	1	1	1
462.4E	bowl	0	0	1	1	1	0	1	0	1	1	1	1	1	1	1	1	0	1	0	1	1	1	1	1	1	1	1	1	1	1	1	1	1	1	1	1	1	1	1	1	1	1	1	1	1	1	1	1
462.4F	bowl	0	0	0	0	0	0	1	0	0	1	1	1	1	0	0	0	0	1	0	0	1	1	1	1	0	0	0	0	0	0	0	1	1	1	1	0	0	0	0	0	0	0	1	1	1	1	0	0
462.4G	bowl	0	0	1	1	1	1	1	1	1	1	1	1	1	1	1	1	1	1	1	1	1	1	1	1	1	1	1	1	1	1	1	1	0	0	1	1	1	1	1	1	1	1	1	1	1	1	1	1
462.4Ga	bowl	0	0	0	0	0	0	0	0	0	0	0	0	0	0	0	0	0	0	0	0	1	1	1	1	0	0	0	1	0	0	0	1	1	1	1	0	0	0	1	0	0	0	1	1	1	1	0	0
462.4H	bowl	0	0	0	0	0	0	0	0	1	1	1	1	1	0	0	0	0	1	0	1	1	1	1	1	0	0	0	0	0	0	1	1	1	1	1	0	0	0	0	0	0	1	1	1	1	1	0	0
462.4I	bowl	0	0	0	0	0	0	1	0	1	1	1	1	1	0	0	0	0	1	0	0	0	0	0	1	1	1	1	1	1	1	1	1	1	1	1	1	1	1	1	1	1	1	1	1	1	1	0	0
462.4J	bowl	1	1	1	1	1	1	1	1	1	1	1	1	1	1	1	1	1	1	1	1	1	1	1	1	1	1	1	1	1	1	1	1	1	1	1	1	1	1	1	1	1	1	1	1	1	1	1	1
462.4K	bowl	0	1	1	1	1	1	1	1	1	1	1	1	1	1	1	1	1	1	1	1	1	1	1	1	1	1	1	1	1	1	1	1	1	1	1	1	1	1	1	1	1	1	1	1	1	1	1	1
462.4L	bowl	0	1	1	1	1	1	1	1	1	1	1	1	1	1	1	1	1	1	1	1	1	1	1	1	1	1	1	1	1	1	1	1	1	1	1	1	1	1	1	1	1	1	1	1	1	1	1	1
462.4M	bowl	0	0	0	0	0	1	1	0	0	1	1	1	1	0	0	0	1	1	1	1	1	1	1	1	0	0	0	1	1	1	1	1	1	1	1	0	0	0	1	1	1	1	1	1	1	1	0	0
462.5	bowl	0	0	1	1	1	0	1	0	1	1	1	1	1	1	1	1	0	1	0	1	1	1	1	1	1	1	1	1	1	1	1	1	1	1	1	1	1	1	1	1	1	1	1	1	1	1	1	1
462.6	bowl	0	0	0	0	0	0	0	0	0	1	1	1	1	0	0	0	0	0	0	0	1	1	1	1	0	0	0	0	0	0	1	1	1	1	1	0	0	0	0	0	0	1	1	1	1	1	0	0
462.8	bowl	0	0	0	0	0	0	0	0	0	1	1	1	1	0	0	0	0	0	0	1	1	1	1	1	0	0	0	0	0	0	1	1	1	1	1	0	0	0	0	0	0	1	1	1	1	1	0	0
023.10	sob	0	0		1	1	1		0	0	0	0	0	0		1	1	1		0	0	1	1	1	1		1	1	1		0	0	1	0	0	1		1	1	1		0	0	1	1	1	1		1
023.11	sob	0	0		1	1	1		0	0	0	0	1	1		1	1	1		0	0	0	0	0	1		1	1	1		0	0	0	0	1	1		1	1	0		0	1	1	0	0	1		1
023.11a	sob	0	0		1	1	0		0	0	0	0	0	0		1	1	0		0	0	0	0	0	0		1	1	0		0	0	0	0	0	0		1	1	0		0	0	0	0	0	0		0
023.15	sob	0	0		1	1	0		0	0	0	0	1	1		1	1	1		0	0	1	1	1	1		1	1	1		0	0	1	1	1	1		1	1	0		0	0	0	0	0	0		1
023.18	sob	0	0		1	1	1		0	0	1	1	1	1		1	1	1		0	0	0	0	1	1		1	1	0		0	0	0	0	0	0		1	1	1		0	0	1	1	1	1		1
023.22-1	sob	0	0		1	1	0		0	0	1	1	1	1		1	1	0		0	0	1	0	0	1		1	1	1		0	0	1	1	1	1		1	1	1		0	0	1	1	1	1		1
023.22-2	sob	0	0		1	1	0		0	0	1	1	1	1		1	1	0		0	0	1	0	0	1		1	1	1		0	0	1	1	1	1		1	1	1		0	0	1	1	1	1		1
023.32	sob	0	0		1	1	0		0	0	0	1	1	1		1	1	0		0	0	0	1	1	1		1	1	1		0	0	1	1	1	1		1	1	1		0	1	1	1	1	1		1
023.38	sob	0	0		1	1	1		0	0	1	1	1	1		1	1	1		0	0	1	1	1	1		1	1	1		0	0	1	1	1	1		1	1	1		0	0	1	1	1	1		1
023.40	sob	0	0		1	0	0		0	1	1	1	1	1		1	0	0		0	1	1	1	1	1		1	1	0		0	0	1	1	1	1		1	1	1		0	0	1	1	1	1		1
023.49	sob	0	0		1	1	1		0	1	1	1	1	1		1	1	1		0	1	1	1	1	1		1	1	1		0	0	1	1	1	1		1	1	1		0	1	1	1	1	1		1
023.5	sob	0	0		1	1	1		0	0	0	0	0	1		1	1	0		0	1	1	1	1	1		1	1	1		1	1	1	1	1	1		1	1	1		1	1	1	1	1	1		1
023.53	sob	0	0		1	1	1		0	1	1	1	1	1		1	1	1		0	1	1	1	1	1		1	1	1		0	1	1	1	1	1		1	1	1		0	1	1	1	1	1		1
154.12	sob	0	0		1	1	1		0	0	1	1	1	1		1	1	1		0	0	1	1	1	1		1	1	1		0	1	1	1	1	1		1	1	0		0	1	1	1	1	1		1
154.13	sob	0	0		1	1	1		0	0	1	1	1	1		1	1	1		0	0	1	1	1	1		1	1	1		0	1	1	1	1	1		1	1	1		0	0	1	1	1	1		1
154.15	sob	1	1
104.7	drm	0	0		1	1	1		0	0	1	1	1	1		1	1	1		0	0	1	1	1	1		1	1	1		0	0	1	1	1	1		1	1	1		0	0	1	1	1	1		1
134.12	drm	0	0		1	0	0		0	0	1	1	1	1		1	0	0		0	0	1	1	1	1		1	0	0		0	0	1	1	1	1		1	0	0		0	0	1	0	1	1		1
134.12a	drm	0	0		1	0	0		0	1	0	0	0	1		1	0	0		0	1	0	0	0	1		1	0	0		0	1	0	0	0	1		1	0	0		0	1	0	0	0	1		1
134.21	drm	0	0		0	0	0		0	0	0	0	0	0		0	0	0		0	0	0	0	0	0		0	0	0		0	0	0	0	0	0		0	0	0		0	0	0	0	0	0		0
134.5	drm	0	0		1	1	1		0	1	1	1	1	1		1	1	1		0	1	1	1	1	1		1	1	0		0	1	1	1	1	1		1	1	0		0	0	0	0	0	0		1
134.7	drm	0	0		1	0	0		0	1	0	0	0	1		1	0	0		0	1	0	0	0	1		1	0	0		0	1	0	0	0	1		1	0	0		0	1	0	0	0	1		1
148.11	drm	0	0		0	0	0		0	0	0	0	0	1		0	0	0		0	0	0	0	0	1		0	0	0		0	0	0	0	0	1		0	0	0		0	0	0	0	0	1		0
164.14	drm	0	0		1	0	0		0	0	0	0	1	1		1	0	0		0	0	0	0	1	1		1	0	0		0	0	0	0	1	1		1	0	0		0	0	0	0	1	1		1
457.2A	drm	0	1	1	1	1	1	1	1	1	1	1	1	1	1	1	1	1	1	1	1	1	1	1	1	1	1	1	1	1	1	1	1	1	1	1	1	1	1	1	1	1	1	1	1	1	1	1	1
457.2B	drm	0	0	0	0	0	0	0	0	0	1	1	1	1	0	0	0	0	0	0	0	1	1	1	1	0	0	0	0	0	0	0	1	1	1	1	0	0	0	0	0	0	0	1	1	1	1	0	0
457.2F	drm	0	0	0	0	0	0	1	0	1	1	1	1	1	0	0	0	0	1	0	1	1	1	1	1	0	0	0	1	1	1	1	1	1	1	1	0	0	0	1	1	1	1	1	1	1	1	0	0
457.2G	drm	0	0	0	0	0	1	1	0	1	1	1	1	1	0	0	0	1	0	1	1	1	1	1	1	0	0	0	1	1	1	1	1	1	1	1	0	0	0	1	1	1	1	1	1	1	1	0	0
457.3A	drm	0	0	0	0	0	0	0	0	0	1	1	1	1	0	0	0	0	0	0	0	1	1	1	1	0	0	0	1	0	0	0	1	1	1	1	0	0	0	0	0	0	1	1	1	1	1	0	0
457.3B	drm	0	0	0	0	0	0	0	0	0	1	1	1	1	0	0	0	0	0	0	0	1	1	1	1	0	0	0	0	0	0	0	1	1	1	1	0	0	0	0	0	0	0	1	1	1	1	0	0
457.3C	drm	0	0	0	0	0	1	1	0	0	0	1	1	1	0	0	0	1	1	0	0	0	1	1	1	0	0	0	0	0	0	0	1	1	1	1	0	0	0	0	0	0	0	1	1	1	1	0	0
457.3D	drm	0	0	0	0	0	0	0	0	0	1	1	1	1	0	0	0	0	0	0	0	1	1	1	1	0	0	0	0	0	0	0	1	1	1	1	0	0	0	0	0	0	0	1	1	1	1	0	0
457.3E	drm	0	0	0	0	0	1	1	0	1	1	1	1	1	0	0	0	1	1	0	1	1	1	1	1	0	0	0	0	1	0	1	1	1	1	1	0	0	0	0	0	0	0	0	0	0	0	0	0
457.3F	drm	0	0	0	0	0	1	1	1	1	1	1	1	1	0	0	0	1	1	1	1	1	1	1	1	0	0	0	1	1	1	1	1	1	1	1	0	0	0	1	1	1	1	1	1	1	1	0	0
457.3G	drm	0	0	0	0	0	0	0	0	0	1	1	1	1	0	0	0	0	0	0	0	1	1	1	1	0	0	0	0	0	0	0	1	1	1	1	0	0	0	0	0	0	0	1	1	1	1	0	0
457.3H	drm	0	0	0	0	0	0	0	0	0	0	1	0	0	0	0	0	0	0	0	0	1	1	1	1	0	0	0	0	0	0	0	1	1	1	1	0	0	0	0	0	0	0	1	1	1	1	0	0
457.3I	drm	0	0	0	0	0	1	1	0	0	1	1	1	1	0	0	0	1	1	0	0	1	1	1	1	0	0	0	1	0	0	1	1	1	1	1	0	0	0	1	0	0	1	1	1	1	1	0	0
457.4A	drm	0	0	0	0	0	0	0	0	0	1	1	1	1	0	0	0	0	0	0	0	1	1	1	1	0	0	0	0	0	0	0	1	1	1	1	0	0	0	0	0	0	0	1	1	1	1	0	0
457.4B	drm	0	0	0	0	0	0	0	0	0	1	1	1	1	0	0	0	0	0	0	0	1	1	1	1	0	0	0	0	0	0	0	1	0	0	0	0	0	0	0	0	0	0	1	0	0	0	0	0
457.4C	drm	0	0	0	0	0	0	0	0	0	1	1	1	1	0	0	0	0	0	0	0	1	1	1	1	0	0	0	0	0	0	0	1	1	1	1	0	0	0	0	0	0	0	1	1	1	1	0	0
457.4D	drm	0	0	0	0	0	0	0	0	0	1	1	1	1	0	0	0	0	0	0	0	1	1	1	1	0	0	0	0	0	0	0	1	1	1	1	0	0	0	0	0	0	0	1	1	1	1	0	0
457.4E	drm	0	0	0	0	0	0	0	0	1	1	1	1	1	0	0	0	0	0	0	1	1	1	1	1	0	0	0	0	0	0	0	1	1	1	1	0	0	0	0	0	0	0	1	1	1	1	0	0
457.4F	drm	0	0	0	0	0	0	0	0	0	1	1	1	1	0	0	0	0	0	0	0	1	1	1	1	0	0	0	0	0	0	0	1	1	1	1	0	0	0	0	0	0	0	1	1	1	1	0	0
457.4G	drm	0	0	0	0	0	0	0	0	0	1	1	1	1	0	0	0	0	0	0	0	1	1	1	1	0	0	0	0	0	0	0	1	1	1	1	0	0	0	0	0	0	0	1	1	1	1	0	0
457.6	drm	0	0	0	0	0	0	0	0	0	1	1	1	0	0	0	0	0	0	0	0	1	1	1	1	0	0	0	0	0	0	0	1	1	1	1	0	0	0	0	0	0	0	1	1	1	1	0	0
457.8	drm	0	0	0	0	0	0	0	0	0	1	1	1	1	0	0	0	0	0	0	0	1	1	1	1	0	0	0	0	0	0	0	1	1	1	1	0	0	0	0	0	0	0	1	1	1	1	0	0
012.18	odd,bowl,sob	0	0		1	1	1		0	0	0	0	1	1		1	1	1		0	0	0	0	1	1		0	0	0		0	0	0	0	0	1		0	0	0		0	0	0	0	0	1		0
012.31	odd,bowl,sob	0	0		0	0	0		0	0	0	0	0	1		0	0	0		0	0	1	1	1	1		1	0	0		0	1	1	1	1	1		0	0	0		0	0	1	1	1	1		1
293.2	odd,bowl,sob	0	0		1	1	1		0	1	1	1	1	1		1	1	1		0	1	1	1	1	1		1	0	0		0	0	0	0	0	0		1	1	1		0	1	1	1	1	1		1
300.3	odd,bowl,sob	0	1		1	1	1		1	1	1	1	1	1		1	1	1		1	1	1	1	1	1		1	1	1		1	1	1	1	1	1		1	1	1		1	1	1	1	1	1		1
451.1	odd,bowl,sob	1	1	1	1	1	1	1	1	1	1	1	1	1	1	1	1	1	1	1	1	1	1	1	1	1	1	1	1	1	1	1	1	1	1	1	1	1	1	1	1	1	1	1	1	1	1	1	1
451.3	odd,bowl,sob	1	1	1	1	1	1	1	1	1	1	1	1	1	1	1	1	1	1	1	1	1	1	1	1	1	1	1	1	1	1	1	1	1	1	1	1	1	1	1	1	1	1	1	1	1	1	1	1
451.3B	odd,bowl,sob	0	0	0	0	0	0	0	0	0	1	1	1	1	0	0	0	0	0	0	0	1	1	1	1	0	0	0	0	0	0	0	1	1	1	1	0	0	0	0	0	0	0	1	1	1	1	0	0
451.3D	odd,bowl,sob	0	0	0	0	0	0	0	0	0	1	1	1	1	0	0	0	0	0	0	0	1	1	1	1	0	0	0	0	0	0	0	1	1	1	1	0	0	0	0	0	0	0	1	1	1	1	0	0
451.3E	odd,bowl,sob	0	0	1	1	1	1	1	1	1	1	1	1	1	1	1	1	1	1	0	0	1	1	1	1	1	1	1	1	1	1	1	1	1	1	1	1	1	1	1	1	1	1	1	1	1	1	1	1
451.3I	odd,bowl,sob	0	1	1	1	1	1	1	1	1	1	1	1	1	1	1	1	1	1	1	1	1	1	1	1	1	1	1	1	1	1	1	1	1	1	1	1	1	1	1	1	1	1	1	1	1	1	1	1
451.3Q	odd,bowl,sob	1	1	1	1	1	1	1	1	1	1	1	1	1	1	1	1	1	1	1	1	1	1	1	1	1	1	1	1	1	1	1	1	1	1	1	1	1	1	1	1	1	1	1	1	1	1	1	1
451.3Qa	odd,bowl,sob	0	0	1	1	1	1	1	1	1	1	1	1	1	1	1	1	1	1	1	1	1	1	1	1	1	1	1	1	1	1	1	1	1	1	1	1	1	1	1	1	1	1	1	1	1	1	1	1
451.3S	odd,bowl,sob	0	1	1	1	1	1	1	1	1	1	1	1	1	1	1	1	1	1	1	1	1	1	1	1	1	1	1	1	1	1	1	1	1	1	1	1	1	1	1	1	1	1	1	1	1	1	1	1
451.4D	odd,bowl,sob	0	1	1	1	1	1	1	1	1	1	1	1	1	1	1	1	1	1	1	1	1	1	1	1	1	1	1	1	1	1	1	1	1	1	1	1	1	1	1	1	1	1	1	1	1	1	1	1
451.4Da	odd,bowl,sob	0	0	1	1	0	1	1	1	1	1	1	1	1	1	1	0	1	1	1	1	1	1	1	1	1	1	1	1	1	1	1	1	1	1	1	1	1	1	1	1	1	1	1	1	1	1	1	1
451.4E	odd,bowl,sob	0	1	1	1	1	1	1	1	1	1	1	1	1	1	1	1	1	1	1	1	1	1	1	1	1	1	1	1	1	1	1	1	1	1	1	1	1	1	1	1	1	1	1	1	1	1	1	1
226.6	odd,bowl,sob,drm	0	0		0	0	0		0	0	1	1	1	1		0	0	0		0	0	0	0	1	1		0	0	0		0	0	1	1	1	1		0	0	0		0	0	1	1	1	1		0
243.1	odd,bowl,sob,drm	1	0		1	1	0		1	1	1	1	1	1		1	1	0		1	1	1	1	1	1		1	0	1		1	1	1	1	1	1		1	0	1		1	1	1	1	1	1		1
243.2A	odd,bowl,sob,drm	0	0		1	0	1		1	1	1	1	1	1		1	0	1		1	1	1	1	1	1		1	1	1		1	1	1	1	1	1		1	1	1		1	1	1	1	1	1		1
243.2B	odd,bowl,sob,drm	0	0		0	0	0		0	1	1	1	1	1		0	0	0		0	1	1	1	1	1		0	0	0		0	1	1	1	1	1		0	0	0		0	1	1	1	1	1		0
243.2C	odd,bowl,sob,drm	0	0		0	0	1		0	1	1	1	1	1		0	0	1		0	1	1	1	1	1		0	0	1		0	1	1	1	1	1		0	0	1		0	1	1	1	1	1		0
243.2D	odd,bowl,sob,drm	0	1		1	1	1		1	1	1	1	1	1		1	1	1		1	1	1	1	1	1		1	1	1		1	1	1	1	1	1		1	1	1		1	1	1	1	1	1		1
243.3A	odd,bowl,sob,drm	0	0		0	0	0		0	0	0	0	0	1		0	0	0		0	0	0	0	0	1		0	0	0		0	0	0	0	0	1		0	0	0		0	0	0	0	0	1		0
243.3B	odd,bowl,sob,drm	0	0		0	0	0		0	0	1	1	1	1		0	0	0		0	0	1	1	1	1		0	0	0		0	0	1	1	1	1		0	0	0		0	0	1	1	1	1		0
243.4A	odd,bowl,sob,drm	0	0		0	0	0		0	0	0	0	0	1		0	0	0		0	0	0	0	0	1		0	0	0		0	0	0	0	0	1		0	0	0		0	0	0	0	0	1		0
243.4B	odd,bowl,sob,drm	0	0		0	0	1		0	0	1	1	1	1		0	0	1		0	0	1	1	1	1		0	0	1		0	0	1	1	1	1		0	0	1		0	0	0	1	1	1		0
243.4C	odd,bowl,sob,drm	0	0		0	0	0		0	0	0	0	0	1		0	0	0		0	0	0	0	0	1		0	0	0		0	0	0	0	0	1		0	0	0		0	0	0	0	0	1		0
243.7	odd,bowl,sob,drm	0	0		0	0	0		0	0	0	1	1	1		0	0	0		0	0	0	1	1	1		0	0	0		0	0	1	1	1	1		0	0	0		0	0	1	1	1	1		0
452.1	odd,bowl,sob,drm	0	1	1	1	1	1	1	1	1	1	1	1	1	1	1	1	1	1	1	1	1	1	1	1	1	1	1	1	1	1	1	1	1	1	1	1	1	1	1	1	1	1	1	1	1	1	1	1
452.3A	odd,bowl,sob,drm	0	0	0	0	0	0	0	0	0	1	1	1	1	0	0	0	0	0	0	0	0	0	0	0	0	0	0	0	0	0	0	0	0	0	0	0	0	0	0	0	0	0	1	1	1	1	0	0
452.3B	odd,bowl,sob,drm	0	0	0	0	0	0	0	0	0	1	1	1	1	0	0	0	0	0	0	0	1	1	1	1	0	0	0	0	0	0	0	1	1	1	1	0	0	0	0	0	0	0	1	1	1	1	0	0
452.3C	odd,bowl,sob,drm	0	0	0	0	0	1	1	0	1	1	1	1	1	0	0	0	1	1	0	1	1	1	1	1	0	0	0	1	1	1	1	1	1	1	1	0	0	0	0	0	0	0	0	0	0	0	0	0
452.3D	odd,bowl,sob,drm	0	0	0	0	0	0	0	0	1	1	1	1	1	0	0	0	0	0	0	1	1	1	1	1	0	0	0	0	1	0	1	1	1	1	1	0	0	0	0	1	0	1	1	1	1	1	0	0
452.3E	odd,bowl,sob,drm	0	0	0	0	0	1	1	1	1	1	1	1	1	0	0	0	1	1	1	1	1	1	1	1	0	0	0	1	1	1	1	1	1	1	1	0	0	0	1	1	1	1	1	1	1	1	0	0
452.3F	odd,bowl,sob,drm	0	0	0	0	0	0	1	0	1	1	1	1	1	0	0	0	0	1	0	1	1	1	1	1	0	0	0	0	0	0	0	1	0	0	1	0	0	0	0	0	0	0	0	1	1	1	0	0
452.3G	odd,bowl,sob,drm	0	0	0	0	0	0	0	0	1	1	1	1	1	0	0	0	0	0	0	0	0	0	0	0	0	0	0	0	0	0	1	1	1	1	1	0	0	0	0	0	0	1	1	1	1	1	0	0
452.3H	odd,bowl,sob,drm	0	0	0	0	0	1	1	0	1	1	1	1	1	0	0	0	0	1	0	0	0	1	1	1	0	0	0	1	1	1	1	1	1	1	1	0	0	0	0	1	0	1	1	1	1	1	0	0
452.3I	odd,bowl,sob,drm	0	0	0	0	0	1	1	0	1	1	1	1	1	0	0	0	1	1	0	1	1	1	1	1	0	0	0	1	1	1	1	1	1	1	1	0	0	0	1	1	1	1	1	1	1	1	0	0
452.3J	odd,bowl,sob,drm	0	0	0	0	0	1	1	1	1	1	1	1	1	0	0	0	1	1	1	1	1	1	1	1	0	0	0	1	1	1	1	1	1	1	1	0	0	0	1	1	1	1	1	1	1	1	0	0
452.3K	odd,bowl,sob,drm	0	0	0	0	0	0	0	0	0	1	1	1	1	0	0	0	0	0	0	0	1	1	1	1	0	0	0	0	0	0	0	0	0	1	1	0	0	0	0	0	0	0	1	1	1	1	0	0
452.3L	odd,bowl,sob,drm	0	0	0	0	0	0	0	0	0	1	1	1	1	0	0	0	0	0	0	0	1	1	1	1	0	0	0	0	0	0	0	1	1	1	1	0	0	0	0	0	0	0	1	1	1	1	0	0
452.3M	odd,bowl,sob,drm	0	0	0	0	0	0	1	0	1	1	1	1	1	0	0	0	0	1	0	0	0	1	1	1	0	0	0	0	1	0	1	1	1	1	1	0	0	0	0	1	0	1	1	1	1	1	0	0
452.3N	odd,bowl,sob,drm	0	0	0	0	0	0	0	0	0	1	1	1	1	0	0	0	0	0	0	0	1	1	1	1	0	0	0	0	0	0	0	1	1	1	1	0	0	0	0	0	0	0	1	1	1	1	0	0
452.3O	odd,bowl,sob,drm	0	0	0	0	0	0	0	0	0	1	1	1	1	0	0	0	0	0	0	0	1	1	1	1	0	0	0	0	0	0	0	0	0	1	1	0	0	0	0	0	0	0	1	1	1	1	0	0
452.3P	odd,bowl,sob,drm	0	0	0	0	0	1	1	0	1	1	1	1	1	0	0	0	1	1	1	1	1	1	1	1	0	0	0	1	1	1	1	1	1	1	1	0	0	0	1	1	1	1	1	1	1	1	0	0
452.3Q	odd,bowl,sob,drm	0	0	0	0	0	0	0	0	0	1	1	1	1	0	0	0	0	0	0	0	1	1	1	1	0	0	0	0	0	0	0	1	1	1	1	0	0	0	0	0	0	0	1	1	1	1	0	0
452.3R	odd,bowl,sob,drm	0	0	0	0	0	0	0	0	0	0	0	0	0	0	0	0	1	1	0	1	1	1	1	1	0	0	0	1	1	1	1	1	1	1	1	0	0	0	1	1	1	1	1	1	1	1	0	0
452.4A	odd,bowl,sob,drm	0	0	0	0	0	0	0	0	0	1	1	1	1	0	0	0	0	0	0	0	1	1	1	1	0	0	0	0	0	0	0	1	1	1	1	0	0	0	0	0	0	0	0	0	0	1	0	0
452.4B	odd,bowl,sob,drm	0	0	0	0	0	0	0	0	0	1	1	1	1	0	0	0	0	0	0	0	1	1	1	1	0	0	0	0	0	0	0	0	0	1	1	0	0	0	0	0	0	0	1	1	1	1	0	0
452.4C	odd,bowl,sob,drm	0	0	0	0	0	0	0	0	0	1	1	1	1	0	0	0	0	0	0	0	1	1	1	1	0	0	0	0	0	0	0	1	1	1	1	0	0	0	0	0	0	0	1	1	1	1	0	0
452.4D	odd,bowl,sob,drm	0	0	0	0	0	0	0	0	0	1	0	0	1	0	0	0	0	0	0	0	0	0	0	1	0	0	0	0	0	0	0	0	0	0	0	0	0	0	0	0	0	0	0	1	1	1	0	0
452.4E	odd,bowl,sob,drm	0	0	0	0	0	0	1	0	0	1	1	1	1	0	0	0	1	1	0	1	1	1	1	1	0	0	0	0	0	0	0	1	1	1	1	0	0	0	1	1	0	0	1	1	1	1	0	0
452.4F	odd,bowl,sob,drm	0	0	0	0	0	0	0	0	0	1	1	0	1	0	0	0	0	0	0	0	0	0	0	1	0	0	0	1	1	1	1	1	1	1	1	0	0	0	1	1	0	0	1	1	1	1	0	0
008.43	bab	0	0		1	1	1		1	1	1	1	1	0		1	1	1		0	0	0	0	0	1		1	1	1		1	0	0	0	0	1		1	1	1		0	0	0	0	1	1		1
008.s1	bab	0	0		1	1	1		0	0	0	0	0	1		1	1	1		1	0	0	0	0	1		1	1	1		1	0	0	0	0	1		1	1	1		1	0	0	0	0	1		1
008.s2	bab	0	0		1	1	1		1	1	1	0	0	1		1	1	1		1	1	1	0	0	1		1	1	1		1	1	1	0	0	1		1	1	1		1	1	1	0	0	1		1
008.s3	bab	0	0		1	1	1		1	1	0	0	0	1		1	1	1		0	0	1	0	0	1																								1
008.s4	bab	0	0		1	1	1		1	1	0	0	0	1		1	1	1		0	0	0	0	0	1		1	1	1		0	0	0	0	0	1		1	1	1		1	1	0	0	0	1		1
016.19-1	bab	0	0		1	1	1		1	0	0	0	0	1		1	1	1		1	0	0	0	0	1		1	1	1		1	0	0	0	0	1		1	1	1		0	0	0	0	1	1		1
016.19-2	bab	0	0		1	1	1		1	0	0	0	0	1		1	1	1		1	0	0	0	0	1		1	1	1		1	0	0	0	0	1		1	1	1		0	0	0	0	1	1		1
016.2	bab	1	1		1	1	1		1	1	1	1	1	1		1	1	1		1	1	1	1	1	1		1	1	1		1	1	1	1	1	1		1	1	1		1	1	1	1	1	1		1
016.2a	bab	1	1		1	1	1		1	1	1	1	1	1		1	1	1		1	1	1	1	1	1		1	1	1		1	1	1	1	1	1		1	1	1		1	1	1	1	1	1		1
016.20	bab	0	0		1	1	1		0	0	0	0	0	1		1	1	1		0	0	0	0	0	1		1	1	1		0	0	0	0	0	1		1	1	1		0	0	0	0	0	1		1
016.23	bab	0	0		1	1	1		1	0	0	0	0	1		1	1	1		1	0	0	0	0	1		1	1	1		1	0	0	0	0	1		1	1	1		1	0	0	0	0	1		1
016.26	bab	1	0		1	1	1		1	0	0	0	0	1		1	1	1		1	0	0	0	0	1		1	1	1		1	0	0	0	0	1		1	1	1		1	0	0	0	0	1		1
016.34	bab	0	0		1	1	1		0	0	0	0	0	1		1	1	1		1	0	0	0	0	1		1	1	1		0	0	0	0	0	1		1	1	1		0	0	0	0	1	1		1
016.40	bab	0	0		1	1	0		0	0	0	0	0	1		1	1	0		0	0	0	0	0	1		1	1	1		1	0	0	0	0	1		1	1	1		1	0	0	0	0	1		1
016.42	bab	0	0		1	1	1		0	0	0	0	0	1		1	1	1		0	0	0	0	0	1		1	1	1		0	0	0	0	0	1		1	1	1		0	0	0	0	0	1		1
016.43	bab	0	0		1	1	1		0	0	0	0	0	1		1	1	1		0	0	0	0	0	1		1	1	1		0	0	0	0	0	1		1	1	1		0	0	0	0	0	1		1
016.45	bab	0	0		1	1	1		1	0	0	0	0	1		1	1	1		1	0	0	0	0	1		1	1	1		1	0	0	0	0	1		1	1	1		1	0	0	0	0	1		1
016.46	bab	0	0		1	1	1		1	0	0	0	0	1		1	1	1		1	0	0	0	0	1		1	1	1		1	0	0	0	0	1		1	1	1		1	0	0	0	0	1		1
016.7	bab	1	0		1	1	1		1	1	1	1	1	1		1	1	1		1	1	1	1	1	1		1	1	1		1	1	1	1	1	1		1	1	1		1	1	1	1	1	1		1
172.3	bab	1	1		1	1	1		1	1	1	1	1	1		1	1	1		1	1	1	1	1	1		1	1	1		1	1	1	1	1	1		1	1	1		1	1	1	1	1	1		1
172.4	bab	1	0		1	1	1		1	0	0	0	0	1		1	1	1		1	0	0	0	0	1		1	1	1		1	0	0	0	0	1		1	1	1		1	0	0	0	0	1		1
172.5	bab	1	1		1	1	1		1	1	1	1	1	1		1	1	1		1	1	1	1	1	1		1	1	1		1	1	1	1	1	1		1	1	1		1	1	1	1	1	1		1
027.19	Lim1	0	0		1	1	0		1	1	1	1	1	1		1	1	0		1	1	1	1	1	1		1	0	0		1	1	1	1	1	1		1	1	0		1	1	1	1	1	1		1
027.19a	Lim1	0	0		1	1	0		1	1	1	1	1	1		1	1	0		1	1	1	1	1	1		1	1	0		1	1	1	1	1	1		1	0	0		1	1	1	1	1	1		1
027.21	Lim1	0	0		1	1	0		1	1	1	1	1	1		1	1	0		1	1	1	1	1	1		1	1	0		1	1	1	1	1	1		1	1	1		1	1	1	1	1	1		1
027.38	Lim1	0	0		1	1	0		1	1	1	1	1	1		1	1	0		1	1	1	1	1	1		1	1	0		1	1	1	1	1	1		1	1	0		1	1	1	1	1	1		1
027.40	Lim1	0	0		1	1	0		1	1	1	1	1	1		1	0	0		1	1	1	1	1	1		1	1	0		1	1	1	1	1	1		1	0	0		0	1	1	1	1	1		1
027.43	Lim1	0	0		0	1	0		1	1	1	1	1	1		0	1	0		1	1	1	1	1	1		0	1	0		1	1	1	1	1	1		0	1	0		1	1	1	1	1	1		0
027.49	Lim1	0	0		0	0	0		0	1	1	1	1	1		0	0	0		0	1	1	1	1	1		0	0	0		0	1	1	1	1	1		0	0	0		0	1	1	1	1	1		0
027.50	Lim1	0	0		0	0	0		0	1	1	1	1	1		0	0	0		0	1	1	1	1	1		0	0	0		0	1	1	1	1	1		0	0	0		0	1	1	1	1	1		0
027.7	Lim1	0	0		1	1	1		1	1	1	1	1	1		1	1	1		1	1	1	1	1	1		1	1	1		1	1	1	1	1	1		1	1	1		1	0	1	1	1	1		1
151.10	Lim1	0	1		1	1	1		1	1	1	1	1	1		1	1	1		1	1	1	1	1	1		1	1	1		1	1	1	1	1	1		1	1	1		1	1	1	1	1	1		1
151.12	Lim1	0	0		1	1	0		1	1	1	1	1	1		1	1	0		1	1	1	1	1	1		1	1	1		1	1	1	1	1	1		1	1	1		1	1	1	1	1	1		1
151.3	Lim1	0	0		1	1	1		1	1	1	1	1	1		1	1	1		1	1	1	1	1	1		1	1	1		1	1	1	1	1	1		1	1	1		1	1	1	0	0	1		1
151.5	Lim1	1	1		1	1	1		1	1	1	1	1	1		1	1	1		1	1	1	1	1	1		1	1	1		1	1	1	1	1	1		1	1	1		1	1	1	1	1	1		1
155.11	Lim1	1	1		1	1	1		1	1	1	1	1	1		1	1	1		1	1	1	1	1	1		1	1	1		1	1	1	1	1	1		1	1	1		1	1	1	1	1	1		1
155.13	Lim1	1	1		1	1	1		1	1	1	1	1	1		1	1	1		1	1	1	1	1	1		1	1	1		1	1	1	1	1	1		1	1	1		1	1	1	1	1	1		1
155.6	Lim1	1	1		1	1	1		1	1	1	1	1	1		1	1	1		1	1	1	1	1	1		1	1	1		1	1	1	1	1	1		1	1	1		1	1	1	1	1	1		1
010.s1	rn	0	1		1	1	1		1	1	1	1	1	1		1	1	1		1	1	1	1	1	1		1	1	1		1	1	1	1	1	1													1
010.s2	rn	1	1		1	1	1		1	1	1	1	1	1		1	1	1		1	1	1	1	1	1		1	1	1		1	1	1	1	1	1		1	1	1		1	1	1	1	1	1		1
010.s3-2	rn	0	1		1	1	1		1	1	1	1	1	1		1	1	1		1	1	1	1	1	1		1	1	1		1	1	1	1	1	1		1	1	1		1	1	1	1	1	1		1
010.s4	rn	1	1		1	1	1		1	1	1	1	1	1		1	1	1		1	1	1	1	1	1		1	1	1		1	1	1	1	1	1		1	1	1		1	1	1	1	1	1		1
020.22	rn	0	0		1	1	1		1	1	1	1	1	1		1	1	1		1	1	1	1	1	1		1	1	1		1	1	1	1	1	1		1	1	1		1	1	1	1	1	1		1
020.25	rn	0	1		1	1	1		1	1	1	1	1	1		1	1	1		1	1	1	1	1	1		1	1	1		1	1	1	1	1	1		1	1	1		1	1	1	1	1	1		1
020.34	rn	0	0		1	1	1		0	0	0	0	0	0		1	1	1		0	0	0	0	0	0		1	1	1		0	0	0	0	0	0		1	1	1		0	0	0	0	0	0		1
020.36	rn	0	0		1	1	1		1	1	1	1	1	0		1	0	0		0	0	0	0	0	0		1	0	0		0	0	0	0	0	0		1	0	0		0	0	0	0	0	0		1
020.61	rn	1	1		1	1	1		1	1	1	1	1	1		1	1	1		1	1	1	1	1	1		1	1	1		1	1	1	1	1	1		1	1	1		1	1	1	1	1	1		1
020.7	rn	0	0		1	1	1		1	1	1	1	1	1		1	1	1		1	1	1	1	1	1		1	1	1		1	1	1	1	1	1		1	1	1		1	0	0	0	0	0		1
020.89	rn	0	0		1	1	1		1	1	1	1	1	1		1	1	1		1	1	1	1	1	1		1	1	1		1	1	1	1	1	1		1	1	1		1	1	1	1	1	1		1
149.14	rn	1	1		1	1	1		1	1	1	1	1	1		1	1	1		1	1	1	1	1	1		1	1	1		1	1	1	1	1	1		1	1	1		1	1	1	1	1	1		1
149.5	rn	1	0		1	1	1		1	1	1	1	1	1		1	1	1		1	1	1	1	1	1		1	1	1		1	1	1	1	1	1		1	1	1		1	1	0	0	0	0		1
156.10	rn	1	1		1	1	1		1	1	1	1	1	1		1	1	1		1	1	1	1	1	1		1	1	1		1	1	1	1	1	1		1	1	1		1	1	1	1	1	1		1
156.12	rn	0	1		1	1	1		1	1	1	1	1	1		1	1	1		1	1	1	1	1	1		1	1	1		1	1	1	1	1	1		1	1	1		1	1	1	1	1	1		1
156.9	rn	0	1		1	1	1		1	1	1	1	1	1		1	1	1		1	1	1	1	1	1		1	1	1		1	1	1	1	1	1		1	1	1		1	1	1	1	1	1		1
487.5Z	rn	1	0	1	1	1	1	1	1	1	1	1	1	1	1	1	1	1	1	1	1	1	1	1	1	1	1	1	1	1	1	1	1	1	1	1	1	1	1	1	1	1	1	1	1	1	1	1	1
484.2C	rn	1	0	0	0	0	0	1	1	1	1	1	1	1	1	1	0	0	0	0	0	0	0	0	0	1	0	0	0	0	0	0	0	0	0	0	1	1	1	1	1	1	1	1	1	1	1	1	0
484.3B	rn	1	0	1	1	1	1	1	1	1	1	1	1	1	1	1	1	1	1	1	1	1	1	1	1	1	1	1	1	1	0	0	0	0	0	0	1	1	1	1	1	1	1	0	0	0	0	1	1
484.2D	rn	1	0	1	1	1	1	1	0	0	0	0	0	0	0	0	0	0	0	0	0	0	0	0	0	1	1	0	0	0	0	0	0	0	0	0	1	1	1	1	1	0	0	0	0	0	0	1	1
487.7B	rn	1	0	1	1	1	1	1	1	1	1	1	1	1	1	1	1	1	1	1	1	1	1	1	1	1	1	1	1	1	1	1	1	1	1	1	1	1	1	1	1	1	1	1	1	1	1	1	1
487.5E	rn	1	0	1	1	1	1	1	1	1	1	1	1	1	1	1	1	1	1	1	1	1	1	1	1	1	1	1	1	1	1	1	1	1	1	1	1	1	1	1	1	1	1	1	1	1	1	1	1
484.1B	rn	0	0	1	1	1	1	1	1	1	1	1	1	1	1	1	1	1	1	1	1	1	1	1	1	1	1	1	1	1	0	0	0	0	0	0	1	1	1	1	1	0	0	0	0	0	0	1	1
484.1A	rn	1	1	1	1	1	1	1	1	1	1	1	1	1	1	1	1	1	1	1	1	1	1	1	1	1	1	1	1	1	1	1	1	1	1	1	1	1	1	1	1	1	1	1	1	1	1	1	1
484.2A	rn	1	1	1	1	1	1	1	1	1	1	1	1	1	1	1	1	1	1	1	1	1	1	1	1	1	1	1	1	1	1	1	1	1	1	1	1	1	1	1	1	1	1	1	1	1	1	1	1
484.5A	rn	1	1	1	1	1	1	1	1	1	1	1	1	1	1	1	1	1	1	1	1	1	1	1	1	1	1	1	1	1	1	1	1	1	1	1	1	1	1	1	1	1	1	1	1	1	1	1	1
487.5D	rn	1	1	1	1	1	1	1	1	1	1	1	1	1	1	1	1	1	1	1	1	1	1	1	1	1	1	1	1	1	1	1	1	1	1	1	1	1	1	1	1	1	1	1	1	1	1	1	1
484.5	rn	1	1	1	1	1	1	1	1	1	1	1	1	1	1	1	1	1	1	1	1	1	1	1	1	1	1	1	1	1	1	1	1	1	1	1	1	1	1	1	1	1	1	1	1	1	1	1	1
484.4A	rn	1	1	1	1	1	1	1	1	1	1	1	1	1	1	1	1	1	1	1	1	1	1	1	1	1	1	1	1	1	1	1	1	1	1	1	1	1	1	1	1	1	1	1	1	1	1	1	1
484.3I	rn	1	1	1	1	1	1	1	1	1	1	1	1	1	1	1	1	1	1	1	1	1	1	1	1	1	1	1	1	1	1	1	1	1	1	1	1	1	1	1	1	1	1	1	1	1	1	1	1
484.3H	rn	1	1	1	1	1	1	1	1	1	1	1	1	1	1	1	1	1	1	1	1	1	1	1	1	1	1	1	1	1	1	1	1	1	1	1	1	1	1	1	1	1	1	1	1	1	1	1	1
484.3G	rn	1	1	1	1	1	1	1	1	1	1	1	1	1	1	1	1	1	1	1	1	1	1	1	1	1	1	1	1	1	1	1	1	1	1	1	1	1	1	1	1	1	1	1	1	1	1	1	1
487.5A	rn	1	1	1	1	1	1	1	1	1	1	1	1	1	1	1	1	1	1	1	1	1	1	1	1	1	1	1	1	1	1	1	1	1	1	1	1	1	1	1	1	1	1	1	1	1	1	1	1
487.5F	rn	1	1	1	1	1	1	1	1	1	1	1	1	1	1	1	1	1	1	1	1	1	1	1	1	1	1	1	1	1	1	1	1	1	1	1	1	1	1	1	1	1	1	1	1	1	1	1	1
484.3F	rn	1	1	1	1	1	1	1	1	1	1	1	1	1	1	1	1	1	1	1	1	1	1	1	1	1	1	1	1	1	1	1	1	1	1	1	1	1	1	1	1	1	1	1	1	1	1	1	1
484.5C	rn	1	1	1	1	1	1	1	1	1	1	1	1	1	1	1	1	1	1	1	1	1	1	1	1	1	1	1	1	1	1	1	1	1	1	1	1	1	1	1	1	1	1	1	1	1	1	1	1
487.5B	rn	1	1	1	1	1	1	1	1	1	1	1	1	1	1	1	1	1	1	1	1	1	1	1	1	1	1	1	1	1	1	1	1	1	1	1	1	1	1	1	1	1	1	1	1	1	1	1	1
484.6	rn	1	1	1	1	1	1	1	1	1	1	1	1	1	1	1	1	1	1	1	1	1	1	1	1	1	1	1	1	1	1	1	1	1	1	1	1	1	1	1	1	1	1	1	1	1	1	1	1
484.5B	rn	1	1	1	1	1	1	1	1	1	1	1	1	1	1	1	1	1	1	1	1	1	1	1	1	1	1	1	1	1	1	1	1	1	1	1	1	1	1	1	1	1	1	1	1	1	1	1	1
484.3J	rn	1	1	1	1	1	1	1	1	1	1	1	1	1	1	1	1	1	1	1	1	1	1	1	1	1	1	1	1	1	1	1	1	1	1	1	1	1	1	1	1	1	1	1	1	1	1	1	1
487.7A	rn	1	1	1	1	1	1	1	1	1	1	1	1	1	1	1	1	1	1	1	1	1	1	1	1	1	1	1	1	1	1	1	1	1	1	1	1	1	1	1	1	1	1	1	1	1	1	1	1
487.5W	rn	1	1	1	1	1	1	1	1	1	1	1	1	1	1	1	1	1	1	1	1	1	1	1	1	1	1	1	1	1	1	1	1	1	1	1	1	1	1	1	1	1	1	1	1	1	1	1	1
484.3E	rn	1	1	1	1	1	1	1	1	1	1	1	1	1	1	1	1	1	1	1	1	1	1	1	1	1	1	1	1	1	1	1	1	1	1	1	1	1	1	1	1	1	1	1	1	1	1	1	1
487.5L	rn	1	1	1	1	1	1	1	1	1	1	1	1	1	1	1	1	1	1	1	1	1	1	1	1	1	1	1	1	1	1	1	1	1	1	1	1	1	1	1	1	1	1	1	1	1	1	1	1
484.3E	rn	1	1	1	1	1	1	1	1	1	1	1	1	1	1	1	1	1	1	1	1	1	1	1	1	1	1	1	1	1	1	1	1	1	1	1	1	1	1	1	1	1	1	1	1	1	1	1	1
484.2D	rn	1	1	1	1	1	1	1	1	1	1	1	1	1	1	1	1	1	1	1	1	1	1	1	1	1	1	1	1	1	1	1	1	1	1	1	1	1	1	1	1	1	1	1	1	1	1	1	1
487.5V	rn	1	1	1	1	1	1	1	1	1	1	1	1	1	1	1	1	1	1	1	1	1	1	1	1	1	1	1	1	1	1	1	1	1	1	1	1	1	1	1	1	1	1	1	1	1	1	1	1
487.5T	rn	1	1	1	1	1	1	1	1	1	1	1	1	1	1	1	1	1	1	1	1	1	1	1	1	1	1	1	1	1	1	1	1	1	1	1	1	1	1	1	1	1	1	1	1	1	1	1	1
484.3D	rn	1	1	1	1	1	1	1	1	1	1	1	1	1	1	1	1	1	1	1	1	1	1	1	1	1	1	1	1	1	1	1	1	1	1	1	1	1	1	1	1	1	1	1	1	1	1	1	1
484.2C	rn	1	1	1	1	1	1	1	1	1	1	1	1	1	1	1	1	1	1	1	1	1	1	1	1	1	1	1	1	1	1	1	1	1	1	1	1	1	1	1	1	1	1	1	1	1	1	1	1
487.5Y	rn	1	1	1	1	1	1	1	1	1	1	1	1	1	1	1	1	1	1	1	1	1	1	1	1	1	1	1	1	1	1	1	1	1	1	1	1	1	1	1	1	1	1	1	1	1	1	1	1
487.5X	rn	1	1	1	1	1	1	1	1	1	1	1	1	1	1	1	1	1	1	1	1	1	1	1	1	1	1	1	1	1	1	1	1	1	1	1	1	1	1	1	1	1	1	1	1	1	1	1	1
026.2	ss	0	1		1	1	1		1	1	1	1	1	1		1	1	1		1	1	1	1	1	1		1	1	1		1	1	1	1	1	1		1	1	1		1	1	1	1	1	1		1
026.2a	ss	0	1		1	1	1		1	1	1	1	1	1		1	1	1		1	1	1	1	1	1		1	1	1		1	1	1	1	1	1		1	1	1		1	1	1	1	1	1		1
026.21	ss	0	0		1	1	1		1	0	0	0	0	1		1	1	1		1	0	0	0	0	1		1	1	1		1	1	1	0	0	1		1	1	1		1	1	0	1	1	1		1
026.32	ss	0	1		1	1	1		1	1	1	1	1	1		1	1	1		1	1	1	1	1	1		1	1	1		1	1	1	1	1	1		1	1	1		1	1	1	1	1	1		1
026.40	ss	0	0		1	1	1		0	1	1	1	1	1		1	1	1		0	1	1	1	1	1		1	1	1		0	1	1	1	1	1		1	1	1		0	1	1	1	1	1		1
026.48	ss	0	0		1	1	1		0	0	0	0	0	1		1	1	1		1	0	0	0	0	1		1	1	1		0	0	0	0	0	1		1	1	1		1	0	0	0	0	1		1
026.5	ss	0	1		1	1	1		1	1	1	1	1	1		1	1	1		1	1	1	1	1	1		1	1	1		1	1	1	1	1	1		1	1	1		1	1	1	1	1	1		1
026.5a	ss	0	1		1	1	1		1	1	1	1	1	1		1	1	1		1	1	1	1	1	1		1	1	1		1	1	1	1	1	1		1	1	1		1	1	1	1	1	1		1
026.51	ss	0	1		1	1	1		1	1	1	1	1	1		1	1	1		1	1	1	1	1	1		1	1	1		1	1	1	1	1	1		1	1	1		1	1	1	1	1	1		1
026.7	ss	0	0		1	1	1		0	0	0	0	0	1		1	1	1		1	1	1	1	0	1		1	1	1		1	0	1	0	0	1		1	1	1		1	1	1	0	0	1		1
026.9	ss	0	1		1	1	1		1	1	1	1	1	1		1	1	1		1	1	1	1	1	1		1	1	1		1	1	1	1	1	1		1	1	1		1	1	1	1	1	1		1
310.1A	ss	0	0		1	0	1		1	1	1	1	1	1		1	0	1		1	1	1	1	1	1		1	1	0		1	1	1	1	1	1		1	0	1		1	1	1	1	1	1		1
310.1B	ss	0	1		1	1	1		1	1	1	1	1	1		1	1	1		1	1	1	1	1	1		1	1	1		1	1	1	1	1	1		1	1	1		1	1	1	1	1	1		1
310.1C	ss	0	1		1	1	1		1	1	1	1	1	1		1	1	1		1	1	1	1	1	1		1	1	1		1	1	1	1	1	1		1	1	1		1	1	1	1	1	1		1
310.2A	ss	0	1		1	1	1		1	1	1	1	1	1		1	1	1		1	1	1	1	1	1		1	1	1		1	1	1	1	1	1		1	1	1		1	1	1	1	1	1		1
310.2B	ss	0	1		1	1	1		1	1	1	1	1	1		1	1	1		1	1	1	1	1	1		1	1	1		1	1	1	1	1	1		1	1	1		1	1	1	1	1	1		1
310.2D	ss	0	0		1	1	0		0	0	0	0	0	0		1	1	1		1	1	1	1	1	1		1	1	1		0	0	1	1	1	1		1	1	1		1	1	1	1	1	1		1
310.4	ss	0	0		1	1	1		1	1	1	1	1	1		1	1	1		1	1	1	1	1	1		1	1	1		1	1	1	1	1	1		1	1	1		1	1	1	1	1	1		1
310.5	ss	0	0		1	1	1		0	0	0	0	0	1		1	1	1		0	0	0	0	0	1		1	1	1		0	0	0	0	0	1		1	1	1		0	0	0	0	0	1		1
180.4	ab	1	0		1	1	1		1	1	1	1	1	1		1	1	1		1	1	1	1	1	1		1	1	1		1	1	1	1	1	1		1	1	1		1	1	1	1	1	1		1
180.4-1	ab	0	0		1	1	1		0	1	1	1	1	1		1	1	1		0	1	1	1	1	1		1	1	1		1	1	1	1	1	1		1	1	1		1	1	1	1	1	1		1
180.4-2	ab	0	0		1	1	1		0	0	0	0	1	1		1	1	1		0	0	0	0	1	1		1	1	1		0	0	0	0	1	1		1	1	1		0	0	0	0	1	1		1
180.4-3	ab	0	0		1	1	1		0	0	0	0	1	1		1	1	1		0	0	0	0	1	1		1	1	1		0	0	0	0	1	1		1	1	1		0	0	0	0	1	1		1
213.2A	ab	0	0		1	1	1		1	1	0	0	0	1		1	1	1		1	1	0	0	0	1		1	1	1		1	1	0	0	0	1		1	1	1		1	1	0	0	0	1		1
213.2Aa	ab	0	0		1	1	1		1	1	0	0	0	1		1	1	1		1	1	0	0	0	1		1	1	1		1	1	1	0	0	1		1	1	1		1	1	0	0	0	1		1
213.2B	ab	0	0		1	1	1		1	1	0	0	0	0		1	1	1		1	1	0	0	0	1		1	1	1		1	1	0	0	0	1		1	1	1		1	1	0	0	0	1		1
213.3	ab	0	0		1	1	1		1	1	0	0	0	1		1	1	1		1	1	0	0	0	1		1	1	1		1	1	0	0	0	1		1	1	1		1	1	0	0	0	1		1
213.4	ab	1	1		1	1	1		1	1	1	1	1	1		1	1	1		1	1	1	1	1	1		1	1	1		1	1	1	1	1	1		1	1	1		1	1	1	1	1	1		1
465.2A	ab	1	1	1	1	1	1	1	1	1	1	1	1	1	1	1	1	1	1	1	1	1	1	1	1	1	1	1	1	1	1	1	1	1	1	1	1	1	1	1	1	1	1	1	1	1	1	1	1
465.2B	ab		1	1	1	1	1	1	1	1	1	1	1	1	1	1	1	1	1	1	1	1	1	1	1	1	1	1	1	1	1	1	1	1	1	1	1	1	1	1	1	1	1	1	1	1	1	1	1
465.2C	ab	1	1	1	1	1	1	1	1	1	1	1	1	1	1	1	1	1	1	1	1	1	1	1	1	1	1	1	1	1	1	1	1	1	1	1	1	1	1	1	1	1	1	1	1	1	1	1	1
465.3A	ab	0	1	1	1	1	1	1	1	1	1	1	1	1	1	1	1	1	1	1	1	1	1	1	1	1	1	1	1	1	1	1	1	1	1	1	1	1	1	1	1	1	1	1	1	1	1	1	1
465.3B	ab	0	0	1	1	1	1	1	0	1	1	1	1	1	1	1	1	1	1	0	1	1	1	0	1	1	1	1	1	1	0	1	0	0	0	1	1	1	1	1	1	0	1	0	0	0	1	1	1
465.3C	ab	1	1	1	1	1	1	1	1	1	1	1	1	1	1	1	1	1	1	1	1	1	1	1	1	1	1	1	1	1	1	1	1	1	1	1	1	1	1	1	1	1	1	1	1	1	1	1	1
465.3D	ab	0	1	1	1	1	1	1	1	1	1	1	1	1	1	1	1	1	1	1	1	1	1	1	1	1	1	1	1	1	1	1	1	1	1	1	1	1	1	1	1	1	1	1	1	1	1	1	1
465.3E	ab	0	0	1	1	1	1	1	0	1	0	0	1	1	1	1	1	1	1	0	1	0	0	1	1	1	1	1	1	1	0	0	1	1	1	1	1	1	1	1	1	0	0	1	1	1	1	1	1
465.3F	ab	0	0	1	1	1	1	1	0	1	0	0	1	1	1	1	1	1	1	0	1	0	0	1	1	1	1	1	1	1	0	0	1	0	0	1	1	1	1	1	1	0	1	0	0	0	1	1	1
465.3G	ab	0	0	1	1	1	1	1	0	1	0	0	1	1	1	1	1	1	1	0	0	1	1	1	1	1	1	1	1	1	0	0	1	0	0	1	1	1	1	1	1	0	0	1	1	1	1	1	1
465.3H	ab	1	0	1	1	1	1	1	1	0	0	0	0	1	1	1	1	1	1	1	1	1	1	1	1	1	1	1	1	1	1	1	1	1	1	1	1	1	1	1	1	1	1	1	1	1	1	1	1
465.3I	ab	0	0	1	1	1	1	1	0	0	1	0	0	1	1	1	1	1	1	0	0	1	0	0	1	1	1	1	1	1	0	0	1	1	1	1	1	1	1	1	1	0	0	1	1	1	1	1	1
465.3J	ab	0	0	1	1	1	1	1	0	0	1	1	1	1	1	1	1	1	1	0	0	1	1	1	1	1	1	1	1	1	0	0	1	1	1	1	1	1	1	1	1	0	0	1	1	1	1	1	1
465.3K	ab	0	0	1	1	1	1	1	0	0	1	1	1	1	1	1	1	0	1	0	1	0	0	0	1	0	1	1	1	1	0	0	1	1	1	1	0	1	1	1	1	0	0	1	1	1	1	1	1
465.3L	ab	0	0	1											1	1	1	1	1	0	0	0	0	0	1	1	1	1	1	1	0	0	0	0	0	1	1	1	1	1	0	0	0	0	0	0	1	1	1
465.3M	ab	0	0	1	1	1	1	1	1	0	0	0	1	1	1	1	1	1	1	1	0	0	0	1	1	1	1	1	1	1	1	0	0	0	1	1	1	1	1	1	1	1	0	0	0	1	1	1	1
465.4A	ab	0	0	1	1	1	1	1	0	0	1	1	1	1	1	1	1	1	1	0	0	1	0	0	1	1	1	1	1	1	0	0	1	1	1	1	1	1	1	1	1	0	0	1	0	0	1	1	1
465.4B	ab	0	0	1	1	1	1	1	0	0	1	0	0	1	1	1	1	1	1	0	0	1	0	0	1	1	1	1	1	1	0	0	1	0	0	1	1	1	1	1	1	0	0	1	0	0	1	1	1
465.5A	ab	0	0	1	1	1	1	1	0	0	0	0	1	1	1	1	1	1	1	0	0	0	0	1	1	1	1	1	0	0	0	0	0	0	0	0	1	1	1	1	1	0	0	1	0	0	1	1	1
465.6/29	ab	0	0	1	1	1	1	1	0	0	0	0	0	1	1	1	1	1	1	0	0	1	1	1	1	1	1	1	1	1	0	0	1	1	1	1	1	1	1	1	1	0	0	1	1	1	1	1	1
465.6/30	ab	0	0	1	1	1	1	1	0	0	1	1	1	1	1	1	1	1	1	0	0	0	0	0	0	1	1	1	1	1	0	0	1	0	0	1	1	1	1	1	1	0	0	1	0	0	1	1	1
465.6/30B	ab	1	1	1	1	1	1	1	1	1	1	1	1	1	1	1	1	1	1	1	1	1	1	1	1	1	1	1	1	1	1	1	1	1	1	1	1	1	1	1	1	1	1	1	1	1	1	1	1
034.15	dpp	1	1		1	1	1	1	1	1	1	1	1	1		1	1	1	1	1	1	1	1	1	1		1	1	1	1	1	1	1	1	1	1		1	1	1	1	1	1	1	1	1	1		1
034.16	dpp	1	1		1	1	1	1	1	1	1	1	1	1		1	1	1	1	1	1	1	1	1	1		1	1	1	1	1	1	1	1	1	1		1	1	1	1	1	1	1	1	1	1		1
241.2A	dpp	1	0		1	0	0	1	0	0	0	0	0	0		1	1	0	1	1	1	1	1	1	1		1	0	0	1	0	0	0	0	0	0		1	1	1	1	1	1	1	1	1	1		1
241.2B	dpp	1	1		1	1	1	1	1	1	1	1	1	1		1	1	1	1	1	1	1	1	1	1		1	1	1	1	1	1	1	1	1	1		1	1	1	1	1	1	1	1	1	1		1
241.2C	dpp	1	1		1	1	1	1	1	1	1	1	1	1		1	1	1	1	1	1	1	1	1	1		1	1	1	1	1	1	1	1	1	1		1	1	1	1	1	1	1	1	1	1		1
241.2D	dpp	1	0		1	1	0	1	0	0	0	0	0	0		1	1	1	1	0	0	1	1	1	1		1	1	1	1	1	1	1	1	1	1		1	1	1	1	1	1	1	1	1	1		1
241.3	dpp	1	0		1	1	1	1	1	1	1	1	1	1		1	1	1	1	1	1	1	1	1	1		1	1	1	1	1	1	1	1	1	1		1	1	0	1	0	0	0	0	0	0		1
241.4A	dpp	1	1		1	1	1	1	1	1	1	1	1	1		1	1	1	1	1	1	1	1	1	1		1	1	1	1	1	1	1	1	1	1		1	1	1	1	1	1	1	1	1	1		1
241.4A-a	dpp	1	1		1	1	1	1	1	1	1	1	1	1		1	1	1	1	1	1	1	1	1	1		1	1	1	1	1	1	1	1	1	1		1	1	1	1	1	1	1	1	1	1		1
241.4B	dpp	1	1		1	1	1	1	1	1	1	1	1	1		1	1	1	1	1	1	1	1	1	1		1	1	1	1	1	1	1	1	1	1		1	1	1	1	1	1	1	1	1	1		1
538.9A	dpp	1	0	1	1	1	1	1	0	0	0	0	1	1	1	1	1	1	1	0	0	0	0	1	1	1	1	1	1	1	1	1	1	1	1	1	1	1	1	1	1	1	1	1	1	1	1	1	1
538.9AA	dpp	1	0	1	1	1	1	1	1	0	0	0	1	1	1	1	1	1	1	1	1	1	1	1	1	1	1	1	1	1	1	1	1	1	1	1	1	1	1	1	1	1	1	1	1	1	1	1	1
538.9AB	dpp	0	0	1	1	1	1	1	1	0	0	0	1	1	1	1	1	1	1	1	1	1	1	1	1	1	1	1	1	1	1	0	0	0	1	1	1	1	1	1	1	1	0	0	0	1	1	1	1
538.9AC	dpp	1	0	1	1	1	1	1	1	1	1	1	1	1	1	1	1	1	1	1	1	1	1	1	1	1	1	1	1	1	1	1	1	1	1	1	1	1	1	1	1	1	1	1	1	1	1	1	1
538.9AD	dpp	1	0	1	1	1	1	1	0	1	1	1	1	1	1	1	1	1	1	0	1	1	1	1	1	1	1	1	1	1	0	1	1	1	1	1	1	1	1	1	1	0	1	1	0	1	1	1	1
538.9B	dpp	0	0	1	1	1	1	1	1	0	0	0	1	1	1	1	1	1	1	1	1	1	1	1	1	1	1	1	1	1	1	1	1	1	1	1	1	1	1	1	1	1	1	1	1	1	1	1	1
538.9C	dpp	1	0	1	1	1	1	1	1	1	1	1	1	1	1	1	1	1	1	0	1	1	1	1	1	1	1	1	1	1	1	1	1	1	1	1	1	1	1	1	1	1	1	0	0	1	1	1	1
538.9F	dpp	1	0	1	1	1	1	1	0	1	1	1	1	1	1	1	1	1	1	1	1	1	1	1	1	1	1	1	1	1	1	1	1	1	1	1	1	1	1	1	1	1	1	1	1	1	1	1	1
538.9G	dpp	0	1	1	1	1	1	1	1	1	1	1	1	1	1	1	1	1	1	1	1	1	1	1	1	1	1	1	1	1	1	1	1	1	1	1	1	1	1	1	1	1	1	1	1	1	1	1	1
538.9H	dpp	1	1	1	1	1	1	1	1	1	1	1	1	1	1	1	1	1	1	1	1	1	1	1	1	1	1	1	1	1	1	1	1	1	1	1	1	1	1	1	1	1	1	1	1	1	1	1	1
538.9J	dpp	0	0	1	1	1	1	1	1	1	1	1	1	1	1	1	1	1	1	1	1	1	1	1	1	1	1	1	1	1	1	1	1	1	1	1	1	1	1	1	1	1	1	1	1	1	1	1	1
538.9K	dpp	1	1	1	1	1	1	1	1	1	1	1	1	1	1	1	1	1	1	1	1	1	1	1	1	1	1	1	1	1	1	1	1	1	1	1	1	1	1	1	1	1	1	1	1	1	1	1	1
538.9L	dpp	1	1	1	1	1	1	1	1	1	1	1	1	1	1	1	1	1	1	1	1	1	1	1	1	1	1	1	1	1	1	1	1	1	1	1	1	1	1	1	1	1	1	1	1	1	1	1	1
538.9M	dpp	0	0	1	1	1	1	1	1	1	0	1	1	1	1	1	1	1	1	1	1	0	1	1	1	1	1	1	1	1	1	1	0	1	1	1	1	1	1	1	1	1	1	0	1	1	1	1	1
538.9O	dpp	0	0	1	1	1	1	1	1	1	1	1	1	1	1	1	1	1	1	1	1	1	1	1	1	1	1	1	1	1	1	1	1	1	1	1	1	1	1	1	1	1	1	1	1	1	1	1	1
538.9Q	dpp	0	0	1	1	1	1	1	1	1	1	1	1	1	1	1	1	1	1	1	1	1	1	1	1	1	1	1	1	1	1	1	1	1	1	1	1	1	1	1	1	1	1	1	1	1	1	1	1
538.9R	dpp	1	1	1	1	1	1	1	1	1	1	1	1	1	1	1	1	1	1	1	1	1	1	1	1	1	1	1	1	1	1	1	1	1	1	1	1	1	1	1	1	1	1	1	1	1	1	1	1
538.9S	dpp	0	0	1	1	1	1	1	0	0	0	1	1	1	1	1	1	1	1	0	0	0	0	1	1	1	1	1	1	1	0	0	0	0	1	1	1	1	1	1	1	0	1	1	1	1	1	1	1
538.9T	dpp	0	0	1	1	1	1	1	1	1	1	1	1	1	1	1	1	1	1	0	1	1	1	1	1	1	1	1	1	1	1	1	1	1	1	1	1	1	1	1	1	1	1	1	1	1	1	1	1
538.9U	dpp	0	0	1	1	1	1	1	0	0	0	0	1	1	1	1	1	1	1	0	1	1	0	1	1	1	1	1	1	1	0	1	1	1	1	1	1	1	1	1	1	0	1	1	1	1	1	1	1
538.9V	dpp	0	0	1	1	1	1	1	1	1	0	0	1	1	1	1	1	1	1	1	1	0	0	1	1	1	1	1	1	1	0	0	0	0	1	1	1	1	1	1	1	0	0	0	0	1	1	1	1
538.9W	dpp	0	0	1	1	1	1	1	0	1	1	1	1	1	1	1	1	1	1	0	1	1	1	1	1	1	1	1	1	1	0	0	0	0	0	0	1	1	1	1	1	0	0	0	0	0	0	1	1
538.9X	dpp	0	1	1	1	1	1	1	1	1	1	1	1	1	1	1	1	1	1	1	1	1	1	1	1	1	1	1	1	1	1	1	1	1	1	1	1	1	1	1	1	1	1	1	1	1	1	1	1
538.9Y	dpp	0	0	1	1	1	1	1	0	1	1	1	1	1	1	1	1	0	1	0	0	0	0	0	0	1	1	1	1	1	0	1	1	1	1	1	1	1	1	1	1	0	1	1	1	1	1	1	1
538.9Z	dpp	1	0	1	1	1	1	1	1	1	0	0	1	1	1	1	1	1	1	1	1	1	1	1	1	1	1	1	1	1	1	1	1	1	1	1	1	1	1	1	1	1	1	1	1	1	1	1	1
[truncated: 18 more columns]

## Sheet: penetrance
Supplemental Data
Angelini, Smith, Aspiras, Kikuchi & Jockusch
Penetrance in specific leg structures
dsRNA	T1/T2												T3
treatment	cx	tr	fe	Ti	Ts	t1	t2	t3	t4	t5	pt		cx	tr	fe	Ti	Ts	t1	t2	t3	t4	pt
GFP	0	0	0.00301205	0.0060241	0	0.00903614	0.00903614	0.00903614	0.0060241	0.00903614	0.0060241		0	0	0	0	0	0	0	0	0	0
hth	0.621212	0.242683	0.0804878	0.0536585	0.0151515	0.0195122	0.0182927	0.0182927	0.0182927	0.0170732	0.017094		0.616751	0.24878	0.163415	0.095122	0.010101	0.0121951	0.0121951	0.0121951	0.0121951	0.0121951
dac	0	0.0151515	0.0719697	0.340909	0.0441176	0.375	0.359848	0.280303	0.162879	0.0530303	0.0189394		0	0.0151515	0.0378788	0.25	0.0294118	0.325758	0.265152	0.174242	0.0454545	0.0151515
Dll	0.555556	0.25	0.369048	0.464286	0.555556	0.494048	0.654762	0.64881	0.654762	0.654762	0.547619		0.555556	0.25	0.297619	0.321429	0.555556	0.428571	0.595238	0.559524	0.547619	0.440476
Krn	0	0	0.04	0.466667	1	0.346667	0.386667	0.32	0.413333	0.426667	0.88		0	0	0.0263158	0.421053	1	0.157895	0.184211	0.368421	0.368421	0.894737
Notch	0.2625	0.177419	0.370968	0.153226	0.0875	0.306452	0.572581	0.556452	0.596774	0.572581	0.0483871		0.15	0.16129	0.33871	0.193548	0.1	0.258065	0.596774	0.596774	0.596774	0.0645161
Ser	0.307292	0.337748	0.379139	0.193709	0.0642361	0.756623	0.763245	0.75	0.784768	0.781457	0.0513245		0.25	0.327815	0.354305	0.155629	0.0659722	0.738411	0.754153	0.777409	0.774086	0.0465116
Delta	0.02	0.0266667	0.02	0.0266667	0.00666667	0.02	0.02	0.02	0.02	0.02	0.00666667		0.0133333	0.0133333	0	0.00666667	0.00666667	0.0133333	0.0133333	0.0133333	0.0133333	0.00666667
Ser,Delta	0.0652174	0.0434783	0.0652174	0.0652174	0.0326087	0.532609	0.532609	0.532609	0.532609	0.532609	0.0217391		0.0434783	0.0434783	0.108696	0.130435	0.0652174	0.521739	0.521739	0.521739	0.521739	0.0217391
odd-related	0.558219	0.479167	0.518382	0.438575	0.365979	0.590909	0.39312	0.132678	0.125307	0.104423	0.04914		0.558219	0.483951	0.525926	0.407407	0.410959	0.37037	0.14321	0.128395	0.123457	0.0841584
bab		0	0	0.0232558		0.290698	0.674419	0.697674	0.755814	0.709302	0.0116279			0	0	0		0.142857	0.714286	0.785714	0.761905	0
Lim1		0.1875	0.1875	0.515625		0.140625	0.015625	0	0.015625	0.015625	0			0.1875	0.1875	0.5		0.125	0.03125	0.03125	0.03125	0
rn	0.0138889	0.0144928	0.0386473	0.0386473	0.0277778	0.0772947	0.0821256	0.0917874	0.0917874	0.0917874	0.0966184		0	0.0192308	0.0576923	0.0865385	0.0694444	0.134615	0.144231	0.134615	0.125	0.116505
ss		0	0.0394737	0.0263158		0.171053	0.184211	0.171053	0.197368	0.210526	0.0131579			0	0	0.0526316		0.105263	0.210526	0.131579	0.184211	0.0263158
ab	0.0227273	0	0	0.0162602	0.0229885	0.495935	0.430894	0.365854	0.479675	0.333333	0.0243902		0	0	0.0163934	0.0163934	0.0697674	0.508197	0.491803	0.557377	0.229508	0.0327869
dpp	0	0	0.0142857	0.0428571	0	0.228571	0.15	0.2	0.178571	0.05	0.05		0	0	0	0	0	0.0857143	0.157143	0.114286	0.0142857	0.0142857
